# Supplementary material for: The Light Responsive Transcriptome of the Zebrafish: Function and Regulation
Source: PLoS One. 2011 Feb 15;6(2):e17080. doi: 10.1371/journal.pone.0017080 (PMC3039656; doi:10.1371/journal.pone.0017080)
Supplement: Table S1 — Summary of expression values and gene annotations from the microarray analysis. “Gene symbol” denotes the symbol used throughout the text, the figures and the tables. “Gene name (manually)” gives the manually annotated gene name associated with each probe. For each symbol and name it is indicated from which database the label was derived. M values denote the mean value of fold up- or downregulation in log2 format. For each fold change value, the statistical significance values are given in columns S to AP. (XLS) [file pone.0017080.s004.xls]

## Sheet: Galaxy10-(Join_two_Queries_on_d
affy probe ID (Unique)	ENSEMBL Gene ID	ZFIN Gene ID	ZFIN symbol	Zfin description	Entrez Gene ID	indirect Hit	gene symbol	gene symbol from ZFIN	gene symbol from HGNC	gene symbol from Entrez		gene title (manually)	gene title from ZFIN	gene title from HGNC	gene title from RefSeq	gene title manually annotated ∆		M.cell.1h	p.cell.1h	p.adjust.cell.1h	nestedF.cell.1h	M.cell.3h	p.cell.3h	p.adjust.cell.3h	nestedF.cell.3h	M.heart.1h	p.heart.1h	p.adjust.heart.1h	nestedF.heart.1h	M.heart.3h	p.heart.3h	p.adjust.heart.3h	nestedF.heart.3h	M.larva.1h	p.larva.1h	p.adjust.larva.1h	nestedF.larva.1h	M.larva.3h	p.larva.3h	p.adjust.larva.3h	nestedF.larva.3h
Dr.25639.1.A1_at	ENSDARG00000074407					3'Hit	lonrf1 (2 of 2)		x			LON peptidase N-terminal domain and ring finger 1 (2 of 2)		x				2.18606	2.4449e-07	0.0038182	1	3.66236	1.90351e-09	5.94542e-06	1	0.868349	0.0026759	0.708297	0	2.47686	1.0797e-06	0.00187352	1	2.23652	6.59265e-07	0.00514787	1	4.12775	2.21703e-09	8.65582e-06	1
Dr.578.1.A1_at	ENSDARG00000039117	ZDB-GENE-990415-264	tef	thyrotroph embryonic factor	30674		tef1	x				thyrotroph embryonic factor 1	x					0.102239	0.274227	0.999835	0	0.906274	1.53958e-06	0.00116237	1	0.569917	0.0082084	0.713892	0	1.38858	4.14381e-05	0.048194	0	0.691271	0.000215498	0.168272	1	2.05607	1.56308e-08	2.9063e-05	1
Dr.25576.1.A1_at	ENSDARG00000041140	ZDB-GENE-050419-169	ddb2	damage-specific DNA binding protein 2	100004133		ddb2	x				damage-specific DNA binding protein 2	x					0.165616	0.561642	0.999835	0	2.58325	3.48165e-06	0.00226554	1	0.658579	0.000109288	0.523137	1	2.33149	5.21233e-10	8.14009e-06	1	0.332426	0.139956	0.999965	0	2.76619	1.49482e-07	0.000155631	1
Dr.10332.1.S1_at	ENSDARG00000019498	ZDB-GENE-010426-8	cry5	cryptochrome 5	83776		cry5	x				cryptochrome 5 / 6,4 photolyase	x					0.0454066	0.683361	0.999835	0	4.61054	2.10494e-12	3.28728e-08	1	0.359727	0.0805783	0.713892	0	2.08491	5.53111e-07	0.00123399	1	0.037757	0.917317	0.999965	0	3.28849	4.03654e-06	0.00140086	1
Dr.12142.1.A1_at	ENSDARG00000053554				570063		LOC570063			x		similar to WD repeat-containing protein 76 (Xenopus laevis)				x		-0.0331807	0.821835	0.999835	0	1.70685	4.04174e-07	0.0003945	1	0.325956	0.00495261	0.713892	0	1.58957	3.48944e-09	2.72473e-05	1	0.329495	0.105673	0.999965	0	3.0992	1.81908e-08	2.9063e-05	1
Dr.23741.1.S1_at	ENSDARG00000075048				560773	3'Hit	lonrf1 ( 1 of 2)		x			LON peptidase N-terminal domain and ring finger 1 (1 of 2)		x				0.537875	0.0027061	0.999835	0	2.97724	1.21328e-09	5.94542e-06	1	0.0540208	0.702932	0.874858	0	2.062	1.04849e-08	5.4581e-05	1	0.387625	0.0324748	0.999965	0	2.78289	9.8931e-09	2.57501e-05	1
Dr.18310.2.A1_at	ENSDARG00000002396	ZDB-GENE-040617-2	cry-dash	cryptochrome DASH	402986		cry-dash	x				cryptochrome DASH	x					0.0676063	0.734996	0.999835	0	1.35199	4.42617e-05	0.019201	0	0.241604	0.0571489	0.713892	0	1.30713	3.99785e-07	0.00104057	1	0.239276	0.125457	0.999965	0	2.404	1.75362e-08	2.9063e-05	1
Dr.18310.1.S1_at	ENSDARG00000002396	ZDB-GENE-040617-2	cry-dash	cryptochrome DASH	402986		cry-dash	x				cryptochrome DASH	x					-0.0412965	0.730754	0.999835	0	1.4349	2.97081e-07	0.0003093	1	0.520709	0.00232473	0.678028	0	1.04956	4.3204e-05	0.048194	1	0.222931	0.298295	0.999965	0	2.0364	2.01469e-06	0.00083567	1
Dr.7799.1.A1_at	ENSDARG00000042630	ZDB-GENE-040426-914	zgc:56136	zgc:56136	393167		zgc:56136	x				heme binding protein 2			x			0.353882	0.089766	0.999835	0	2.49527	1.46771e-07	0.000163723	1	0.313349	0.0824525	0.713892	0	1.9887	1.95286e-07	0.000609955	1	0.218952	0.321062	0.999965	0	1.72597	1.12569e-05	0.00351597	1
Dr.14922.1.A1_at	ENSDARG00000025122	ZDB-GENE-050417-83	abhd4	abhydrolase domain containing 4	550276		abhd4	x				abhydrolase domain containing 4	x					0.184624	0.0650368	0.999835	0	1.49379	1.60704e-08	2.78857e-05	1	0.182371	0.15471	0.713892	0	0.931836	3.04866e-05	0.0432826	0	0.178287	0.517459	0.999965	0	1.53416	0.000203147	0.0305053	0
Dr.2906.1.S1_at	ENSDARG00000011770	ZDB-GENE-060929-1134	zgc:153679	zgc:153679	556393		zgc:153679	x				similar to Dehydrogenase/reductase SDR family member 12 (Salmo salar)				x		0.213882	0.112472	0.999835	0	1.0312	8.9809e-06	0.00483637	1	-0.0508409	0.736372	0.8912	0	1.29034	7.60743e-06	0.0118805	1	0.040906	0.790901	0.999965	0	1.31543	6.64068e-06	0.00220654	1
Dr.578.2.S1_a_at	ENSDARG00000039117	ZDB-GENE-990415-264	tef	thyrotroph embryonic factor	30674		tef1	x				thyrotroph embryonic factor 1	x					0.146515	0.650159	0.999835	0	0.84145	0.0233135	0.999905	0	0.743582	0.000469978	0.524261	0	1.71732	1.01793e-06	0.00187352	1	0.631104	0.0128509	0.981992	0	2.0868	1.96878e-06	0.00083567	1
Dr.6754.1.A1_at	ENSDARG00000034503	ZDB-GENE-011220-2	per2	period homolog 2 (Drosophila)	140633	3'Hit	per2	x				period homolog 2	x					0.868674	0.00548754	0.999835	0	4.49447	6.98793e-09	1.5339e-05	1	0.375959	0.156803	0.713892	0	1.61634	0.000182007	0.140744	0	1.659	3.41424e-05	0.0761718	1	4.89569	1.90835e-09	8.65582e-06	1
Dr.10329.1.S1_at	ENSDARG00000045768	ZDB-GENE-010426-2	cry1a	cryptochrome 1a	100003956		cry1a	x				cryptochrome 1a	x					0.913226	0.000797981	0.733063	0	2.61069	1.1184e-07	0.000145551	1	0.743028	0.0158488	0.713892	0	1.81431	0.000127063	0.110242	0	1.44172	0.000202503	0.168272	1	2.96817	4.35441e-07	0.000315598	1
DrAffx.2.2.S1_at	ENSDARG00000034503	ZDB-GENE-011220-2	per2	period homolog 2 (Drosophila)	140633		per2	x				period homolog 2	x					0.289724	0.0586982	0.999835	0	4.17317	4.8882e-11	3.81695e-07	1	0.235431	0.455781	0.762179	0	1.53703	0.00157054	0.662918	0	0.0997048	0.610408	0.999965	0	4.91164	2.97142e-10	4.64046e-06	1
Dr.10330.1.S1_at	ENSDARG00000074418	ZDB-GENE-040625-141	dram2	DNA-damage regulated autophagy modulator 2	415225	3'Hit	dram2	x				DNA-damage regulated autophagy modulator 2	x					0.0113481	0.885859	0.999835	0	1.39725	7.85759e-09	1.5339e-05	1	0.340146	0.201564	0.713892	0	1.40371	0.000705423	0.394791	0	0.00850364	0.9694	0.999965	0	3.30458	4.33131e-08	4.83158e-05	1
Dr.1870.1.A1_at	ENSDARG00000003462	ZDB-GENE-000928-1	fech	ferrochelatase	58215	3'Hit	fech	x				ferrochelatase	x					0.295492	0.127131	0.999835	0	3.44722	4.04436e-09	1.05268e-05	1	0.538426	0.111083	0.713892	0	1.5433	0.00195494	0.74464	0	0.212071	0.276367	0.999965	0	2.04074	8.20151e-07	0.000487282	1
Dr.4069.1.A1_at	ENSDARG00000039754	ZDB-GENE-030131-8461	xpc	xeroderma pigmentosum, complementation group C	541386		xpc	x				xeroderma pigmentosum, complementation group C	x					0.130549	0.355558	0.999835	0	0.940648	4.31019e-05	0.019201	0	0.00501154	0.984151	0.992342	0	0.820819	0.0219636	0.999993	0	0.238449	0.0689204	0.999965	0	1.91292	2.24313e-08	3.18464e-05	1
Dr.18410.1.S1_at	ENSDARG00000042630	ZDB-GENE-040426-914	zgc:56136	zgc:56136	393167		zgc:56136	x				heme binding protein 2			x			0.0830934	0.482489	0.999835	0	1.62555	7.46358e-08	0.000116559	1	0.262514	0.221935	0.713892	0	1.43526	8.0796e-05	0.074223	0	0.204532	0.145087	0.999965	0	1.66247	2.11698e-07	0.000194475	1
Dr.23441.1.S1_at	ENSDARG00000029795 /// ENSDARG00000079318	ZDB-GENE-040426-2556	zgc:85644	zgc:85644	406605		zgc:85644	x				zgc:85644	x					0.0291432	0.778893	0.999835	0	2.15654	1.66127e-09	5.94542e-06	1	-0.0245023	0.923312	0.969245	0	1.18838	0.0023281	0.845532	0	0.298588	0.0374531	0.999965	0	1.59772	2.09448e-07	0.000194475	1
Dr.3429.1.A1_at	ENSDARG00000074834				558925		LOC558925			x		hypothetical LOC558925/UPF0723 protein C11orf83 homolog			x			-0.0696161	0.394542	0.999835	0	1.09184	9.18166e-08	0.000130355	1	0.787005	0.000599133	0.585137	0	0.948114	0.00106878	0.490917	0	0.190233	0.00902614	0.90286	0	1.35697	8.48942e-10	6.62896e-06	1
Dr.20778.1.S1_at	ENSDARG00000026655	ZDB-GENE-041010-125	tspo	translocator protein	450011		tspo	x				translocator protein	x					0.0160565	0.909798	0.999835	0	1.17611	8.05883e-06	0.00466129	1	0.657292	0.0157592	0.713892	0	0.842949	0.0163356	0.999993	0	0.274503	0.0747421	0.999965	0	1.28329	3.8301e-06	0.00135942	1
Dr.8010.1.S1_at	ENSDARG00000062971	ZDB-GENE-030131-7564	zgc:163000	zgc:163000	569482		zgc:163000	x				succinate dehydrogenase assembly factor 2			x			0.123514	0.276998	0.999835	0	0.720433	5.96917e-05	0.0245317	0	0.406502	0.0301111	0.713892	0	0.438733	0.0635025	0.999993	0	0.0214038	0.895473	0.999965	0	1.19031	2.5052e-05	0.0062101	1
Dr.2518.1.A1_at	ENSDARG00000069074	ZDB-GENE-010426-4	cry2a	cryptochrome 2a	573209	3'Hit	cry2a	x				cryptochrome 2a	x					0.103728	0.389189	0.999835	0	1.15218	1.93661e-06	0.00131496	1	0.200738	0.461008	0.765164	0	1.24547	0.00252711	0.896952	0	0.124411	0.303103	0.999965	0	1.18566	1.51709e-06	0.00068935	1
Dr.8850.1.A1_at	ENSDARG00000041951	ZDB-GENE-030131-4485	selo	selenoprotein O	558648		selo	x				selenoprotein O	x					-0.00529685	0.966053	0.999835	0	0.847333	4.32734e-05	0.019201	0	-0.0791543	0.538968	0.793242	0	0.35871	0.0436647	0.999993	0	-0.011416	0.892722	0.999965	0	0.808842	2.47759e-06	0.000992117	1
Dr.23066.1.S1_at	ENSDARG00000077549				557507		LOC557507			x		similar to apoptosis-inducing factor (AIF)-like mitochondrion-associated inducer of death* (Oncorhynchus mykiss)				x		-0.0227453	0.748713	0.999835	0	0.424819	0.000120364	0.0458471	0	0.0308186	0.817992	0.926931	0	0.20272	0.251571	0.999993	0	0.119162	0.305857	0.999965	0	0.587212	0.000375721	0.0484929	0
Dr.10201.1.S1_at	ENSDARG00000035136	ZDB-GENE-030410-5	sepw1	selenoprotein W, 1	352915		sepw1	x				selenoprotein W, 1	x					0.329847	0.00166219	0.970133	0	0.448546	0.00018027	0.0612016	1	0.537876	0.00146829	0.65168	0	0.0944911	0.602863	0.999993	0	0.078154	0.117028	0.999965	0	0.301486	6.82585e-05	0.0138667	1
Dr.6210.1.S1_at	ENSDARG00000059826	ZDB-GENE-030131-9704	crtac1	cartilage acidic protein 1	559626		crtac1	x				cartilage acidic protein 1	x					0.114287	0.538253	0.999835	0	2.41115	1.29966e-07	0.000156129	1	0.0857593	0.510516	0.782501	0	1.72573	3.39223e-08	0.000132441	1	0.159646	0.631593	0.999965	0	1.65018	0.00050497	0.059844	0
Dr.17061.1.A1_at	ENSDARG00000045351	ZDB-GENE-040426-1780	zgc:73369	zgc:73369	393780	3'Hit	zgc:73369	x				coiled-coil domain-containing protein 58*			x			0.0151476	0.835391	0.999835	0	-0.150362	0.0608869	0.999905	0	-0.0533963	0.724892	0.886086	0	0.3438	0.0943344	0.999993	0	1.75834	0.000214789	0.168272	1	3.7244	3.60534e-07	0.000281523	1
Dr.14300.1.S1_at	ENSDARG00000030758	ZDB-GENE-030829-1	guca1c	guanylate cyclase activator 1C	373099		guca1c	x				guanylate cyclase activator 1C	x					-0.0409339	0.754238	0.999835	0	-0.0175401	0.893061	0.999905	0	-0.0423989	0.549387	0.798683	0	-0.017231	0.849669	0.999993	0	1.81999	1.52548e-09	2.38235e-05	1	1.28042	4.16446e-08	4.83158e-05	1
Dr.9896.1.A1_at	ENSDARG00000016623	ZDB-GENE-030131-7626	si:ch211-195b13.1	si:ch211-195b13.1	768159		si:ch211-195b13.1	x				serum/glucocorticoid regulated kinase 1-like *			x			-0.213885	0.43244	0.999835	0	-0.48293	0.0950091	0.999905	0	-0.114314	0.617543	0.833734	0	0.0288869	0.921809	0.999993	0	0.859348	2.92974e-06	0.0114384	1	0.766578	7.94194e-06	0.00253121	1
Dr.10293.2.S1_at	ENSDARG00000070438 /// ENSDARG00000070439	ZDB-GENE-040426-1754	pde6h	phosphodiesterase 6H, cGMP-specific, cone, gamma	393758 /// 100004285		pde6h	x				phosphodiesterase 6H, cGMP-specific, cone, gamma	x					0.0243661	0.84471	0.999835	0	-0.116339	0.360054	0.999905	0	-0.00259712	0.975854	0.989295	0	-0.12704	0.262087	0.999993	0	0.823139	0.0070808	0.845788	0	2.60356	1.08369e-06	0.000564132	1
Dr.1192.1.S1_at	ENSDARG00000027088	ZDB-GENE-030131-8436	ptgds	prostaglandin D2 synthase	336492		ptgds	x				prostaglandin D2 synthase	x					0.0223024	0.684675	0.999835	0	0.0277005	0.614832	0.999905	0	0.204336	0.728306	0.887677	0	2.22403	0.00947454	0.999993	0	0.500788	0.0030878	0.584196	0	2.44724	5.32263e-09	1.66247e-05	1
Dr.14307.1.S1_at	ENSDARG00000075045	ZDB-GENE-090313-165	si:ch73-6k14.1	si:ch73-6k14.1	795785		si:ch73-6k14.1	x				chemokine CXCL-C1c *			x			0.0277715	0.792982	0.999835	0	-0.021081	0.841972	0.999905	0	-0.158042	0.292543	0.717986	0	-0.297507	0.132759	0.999993	0	0.641216	0.149622	0.999965	0	2.42281	0.000170215	0.027125	0
Dr.10293.2.S1_a_at	ENSDARG00000070438 /// ENSDARG00000070439	ZDB-GENE-040426-1754	pde6h	phosphodiesterase 6H, cGMP-specific, cone, gamma	393758 /// 100004285		pde6h	x				phosphodiesterase 6H, cGMP-specific, cone, gamma	x					-0.0174018	0.722145	0.999835	0	0.134495	0.0183218	0.999905	0	0.254993	0.126536	0.713892	0	-0.0906867	0.661845	0.999993	0	0.709237	0.00714434	0.845788	0	2.21882	1.21294e-06	0.00059195	1
Dr.8914.1.S1_at	ENSDARG00000053483	ZDB-GENE-050320-9	zgc:113054	zgc:113054	541322		zgc:113054	x				zgc:113054	x					0.0156468	0.734736	0.999835	0	0.0088608	0.847521	0.999905	0	0.0714213	0.348875	0.73255	0	0.132963	0.183681	0.999993	0	0.0472778	0.84157	0.999965	0	1.98086	7.80884e-06	0.00253121	1
Dr.1192.1.S1_a_at	ENSDARG00000027088 // ENSDARG00000071626	ZDB-GENE-030131-8436 /// ZDB-GENE-060825-337	ptgds /// zgc:153154	prostaglandin D2 synthase /// zgc:153154	336492 /// 751701		ptgds /// zgc:153154	x				prostaglandin D2 synthase /// prostaglandin D2 synthase-like*	x		x			0.0355806	0.572304	0.999835	0	-0.0122018	0.845309	0.999905	0	0.680999	0.258394	0.713892	0	2.62039	0.00331079	0.995337	0	0.354272	0.0373282	0.999965	0	1.53389	1.41658e-06	0.000670388	1
Dr.21447.1.A1_at	ENSDARG00000071211	ZDB-GENE-050522-57	zgc:112255	zgc:112255	553695		zgc:112255	x				zgc:112255	x					0.0899608	0.650278	0.999835	0	0.916704	0.000819789	0.177815	0	-0.248019	0.185658	0.713892	0	0.465703	0.0621108	0.999993	0	-0.0351365	0.865072	0.999965	0	1.43219	3.89362e-05	0.00894217	1
Dr.12469.1.S1_at	ENSDARG00000056511	ZDB-GENE-040718-102	arr3l	arrestin 3, retinal (X-arrestin), like	436678		arr3l	x				arrestin 3, retinal (X-arrestin), like	x					0.0137069	0.801417	0.999835	0	0.00122451	0.982044	0.999905	0	-0.0883159	0.293191	0.717986	0	-0.00536069	0.959804	0.999993	0	0.264527	0.0500974	0.999965	0	1.37992	5.21e-07	0.000325459	1
Dr.23234.1.A1_at	ENSDARG00000028485	ZDB-GENE-050522-146	zgc:109977	zgc:109977	553766		zgc:109977	x				calcium binding protein 5*			x			0.0461446	0.539674	0.999835	0	0.0728349	0.340011	0.999905	0	-0.16354	0.19747	0.713892	0	-0.0295991	0.85245	0.999993	0	0.181447	0.231322	0.999965	0	1.3479	3.32253e-06	0.0012067	1
Dr.23983.1.A1_at	ENSDARG00000054999	ZDB-GENE-040426-1644	zgc:66475	zgc:66475	394039		zgc:66475	x				similar to DNA photolyase (Carassius auratus)				x		-0.0806505	0.528118	0.999835	0	0.730021	0.000163079	0.0565957	0	0.216239	0.0873828	0.713892	0	0.860331	5.16554e-05	0.0537801	0	0.0821458	0.353336	0.999965	0	1.34081	2.99737e-08	3.90083e-05	1
Dr.15815.1.A1_at	ENSDARG00000057437	ZDB-GENE-051023-8	zgc:123339	zgc:123339	567972		zgc:123339	x				similar to apolipoprotein D*(Salmo salar)				x		0.544657	0.00437857	0.999835	0	0.131649	0.394128	0.999905	0	-0.0116613	0.881238	0.951836	0	0.0376973	0.708902	0.999993	0	0.0872298	0.385445	0.999965	0	1.1776	3.30527e-07	0.000281523	1
Dr.10113.1.S1_at	ENSDARG00000069920	ZDB-GENE-040912-91	cox17	COX17 cytochrome c oxidase assembly homolog (S. cerevisiae)	447914		cox17	x				COX17 cytochrome c oxidase assembly homolog	x					-0.0311039	0.814527	0.999835	0	0.390345	0.0131615	0.999905	0	0.604504	0.0118372	0.713892	0	0.315939	0.263182	0.999993	0	0.140361	0.159119	0.999965	0	1.09278	4.4459e-07	0.000315598	1
Dr.6154.1.A1_at	ENSDARG00000052279	ZDB-GENE-040426-864	zgc:56005	zgc:56005	393155	3'Hit	zgc:56005	x				oxidative stress induced growth inhibitor 1*			x			0.628044	0.00641609	0.999835	0	0.737581	0.00242238	0.378254	0	0.180754	0.280285	0.716517	0	0.254536	0.240692	0.999993	0	0.169523	0.293217	0.999965	0	0.997852	7.67977e-05	0.0151816	1
Dr.785.1.A1_at	ENSDARG00000041137	ZDB-GENE-041114-134	dhrs13	dehydrogenase/reductase (SDR family) member 13	492783	3'Hit	dhrs13	x				dehydrogenase/reductase (SDR family) member 13	x					0.0179387	0.915506	0.999835	0	0.178275	0.305279	0.999905	0	-0.101545	0.66007	0.855019	0	0.523817	0.0935949	0.999993	0	0.434319	0.00427432	0.623851	0	0.952643	1.25234e-05	0.00376168	1
DrAffx.1.57.S1_at	ENSDARG00000023759	ZDB-GENE-050703-8	zgc:73226	zgc:73226	402792		zgc:73226	x				Bcl-2/adenovirus E1B 19kD interaction protein XR*			x			-0.0766331	0.617609	0.999835	0	-0.0811403	0.597373	0.999905	0	0.176769	0.404373	0.745197	0	0.0131355	0.961248	0.999993	0	-0.00679968	0.942372	0.999965	0	0.948166	1.54494e-06	0.00068935	1
Dr.10292.1.S1_at	ENSDARG00000044684	ZDB-GENE-030131-7591	rbp4l	retinol binding protein 4, like	335651		rbp4l	x				retinol binding protein 4, like	x					0.011482	0.79328	0.999835	0	0.00300129	0.945296	0.999905	0	-0.0401128	0.497907	0.776569	0	0.00226576	0.97615	0.999993	0	0.16779	0.180018	0.999965	0	0.899897	1.90109e-05	0.00511885	1
Dr.17780.1.S1_at	ENSDARG00000041381	ZDB-GENE-000509-2	arntl2	aryl hydrocarbon receptor nuclear translocator-like 2	58099	3'Hit	arntl2	x				aryl hydrocarbon receptor nuclear translocator-like 2/ bmal2	x					0.206677	0.319201	0.999835	0	0.171997	0.403378	0.999905	0	-0.0654832	0.781968	0.913323	0	-0.330483	0.288282	0.999993	0	-0.010886	0.948089	0.999965	0	0.896234	0.000296028	0.0405532	0
Dr.11434.1.S1_at	ENSDARG00000025797	ZDB-GENE-040426-784	abhd2a	abhydrolase domain containing 2a	393888		abhd2a	x				abhydrolase domain-containing protein 2-A	x					0.0907856	0.663708	0.999835	0	0.835765	0.00217095	0.353164	0	0.165166	0.210718	0.713892	0	0.885586	7.58842e-05	0.0740677	0	0.254806	0.1504	0.999965	0	0.891157	0.000311708	0.041965	0
Dr.3421.1.A1_at	ENSDARG00000041703	ZDB-GENE-030429-36	rrbp1	ribosome binding protein 1 homolog (dog)	567029		rrbp1	x				ribosome binding protein 1 homolog	x					0.0612308	0.530716	0.999835	0	0.0340809	0.72523	0.999905	0	-0.257477	0.221668	0.713892	0	0.0968059	0.715377	0.999993	0	-0.108705	0.44373	0.999965	0	0.871027	9.17915e-05	0.0176976	0
Dr.13967.1.A1_at	ENSDARG00000045160	ZDB-GENE-040912-88	sepx1b	selenoprotein X, 1b	100003670		sepx1b	x				selenoprotein X, 1b	x					0.215683	0.327953	0.999835	0	0.732259	0.00599337	0.628178	0	0.0125321	0.947952	0.978277	0	0.7767	0.00629477	0.999993	0	0.127191	0.343268	0.999965	0	0.859444	6.0888e-05	0.0126785	1
Dr.2204.1.A1_at	ENSDARG00000030440	ZDB-GENE-060616-210	zgc:136474	zgc:136474	724003		zgc:136474	x				zgc:136474/UPF0471 protein C1orf63 homolog	x		x			0.0332006	0.641567	0.999835	0	0.396819	0.000207203	0.0688487	0	0.19111	0.521229	0.787777	0	0.385399	0.321269	0.999993	0	0.11299	0.429755	0.999965	0	0.846238	0.000122111	0.021427	0
Dr.1192.2.S1_at	ENSDARG00000071626	ZDB-GENE-060825-337	zgc:153154	zgc:153154	751701		zgc:153154	x				prostaglandin D2 synthase-like*			x			0.0248705	0.642943	0.999835	0	0.0116189	0.827778	0.999905	0	-0.0885713	0.781079	0.913182	0	0.798439	0.0672929	0.999993	0	0.353549	0.00467124	0.657214	0	0.784784	1.28451e-05	0.00378494	1
Dr.12595.1.S1_at	ENSDARG00000053097	ZDB-GENE-011128-1	hsf2	heat shock factor 2	140427		hsf2	x				heat shock factor 2	x					0.200918	0.221127	0.999835	0	0.781483	0.000515202	0.1319	0	0.280397	0.138281	0.713892	0	0.442796	0.0748788	0.999993	0	0.265785	0.00639569	0.78368	0	0.769471	2.03339e-06	0.00083567	1
Dr.2715.1.A1_at	ENSDARG00000053776	ZDB-GENE-050522-124	dclre1a	DNA cross-link repair 1A (PSO2 homolog, S. cerevisiae)	553570		dclre1a	x				DNA cross-link repair 1A	x					0.0147115	0.922401	0.999835	0	0.422464	0.0170811	0.999905	0	-0.0539657	0.495097	0.775986	0	0.0916516	0.372273	0.999993	0	-0.0741096	0.600179	0.999965	0	0.769056	0.000250825	0.0349744	0
Dr.1755.1.A1_at	ENSDARG00000063031	ZDB-GENE-030131-3097	si:dkey-42i9.10	si:dkey-42i9.10	558947	3'Hit	si:dkey-42i9.10	x				novel protein similar to human and mouse steroid receptor-interacting SNF2 domain protein (Srisnf2l)			x			0.0102443	0.933215	0.999835	0	0.323186	0.0223183	0.999905	0	0.189179	0.194284	0.713892	0	0.243807	0.195012	0.999993	0	-0.0454412	0.671661	0.999965	0	0.742426	3.76886e-05	0.00889748	1
Dr.19576.1.A1_at	ENSDARG00000002750	ZDB-GENE-070912-270			563332		phf20a			x		PHD finger protein 20, a carcinoma-associated antigen 58 homolog)*			x			0.0133783	0.868643	0.999835	0	-0.0233898	0.772803	0.999905	0	-0.0540113	0.550355	0.799079	0	0.184541	0.127068	0.999993	0	0.103971	0.293651	0.999965	0	0.734886	1.71023e-05	0.0048062	1
Dr.16925.1.S1_at	ENSDARG00000039390	ZDB-GENE-040724-116	si:busm1-265n4.4	si:busm1-265n4.4	563956		si:busm1-265n4.4	x				si:busm1-265n4.4	x					0.161129	0.290923	0.999835	0	0.642629	0.00131073	0.252027	0	0.680885	0.00838736	0.713892	0	0.664877	0.0363939	0.999993	0	0.10691	0.186246	0.999965	0	0.713817	3.28718e-06	0.0012067	1
Dr.3266.1.A1_at	ENSDARG00000009252	ZDB-GENE-030131-3856	napepld	N-acyl phosphatidylethanolamine phospholipase D	568061		napepld	x				N-acyl-phosphatidylethanolamine-hydrolyzing phospholipase D	x					0.245819	0.136189	0.999835	0	0.726459	0.000779369	0.173877	0	0.0171487	0.916091	0.966793	0	0.506368	0.0273432	0.999993	0	-0.0570527	0.624842	0.999965	0	0.707813	0.000108435	0.0194646	0
Dr.25536.1.A1_at	ENSDARG00000024746	ZDB-GENE-031001-3	hsp90a.2	heat shock protein 90-alpha 2	565155		hsp90a.2	x				heat shock protein 90-alpha 2	x					0.0573706	0.589664	0.999835	0	0.0463879	0.661931	0.999905	0	0.310134	0.298914	0.718011	0	0.0964349	0.798923	0.999993	0	0.041931	0.630098	0.999965	0	0.661235	1.72342e-05	0.0048062	1
Dr.10129.1.S1_at	ENSDARG00000069671	ZDB-GENE-050506-22	zgc:123096	zgc:123096	552941		zgc:123096	x				zgc:123096	x					0.017693	0.969089	0.999835	0	0.275858	0.549559	0.999905	0	0.34526	0.136483	0.713892	0	0.0802254	0.780666	0.999993	0	0.182759	0.0931028	0.999965	0	0.62438	9.57372e-05	0.0182333	1
Dr.16375.1.A1_at	ENSDARG00000044362	ZDB-GENE-050201-2	unc119b	unc-119 homolog b (C. elegans)	678653		unc119.2	x				unc-119 homolog b	x					0.00770422	0.903202	0.999835	0	-0.0100641	0.873805	0.999905	0	-0.0840783	0.463695	0.766137	0	-0.0518337	0.724469	0.999993	0	0.115312	0.277798	0.999965	0	0.595633	0.000164634	0.0270641	0
Dr.19887.1.S1_at	ENSDARG00000055349	ZDB-GENE-031118-112	pknox2	pbx/knotted 1 homeobox 2	386959		pknox2	x				pbx/knotted 1 homeobox 2	x					0.0383093	0.908867	0.999835	0	-0.184639	0.584054	0.999905	0	-0.0531838	0.358232	0.732806	0	0.0241755	0.743103	0.999993	0	-0.149716	0.138314	0.999965	0	0.532747	0.00021184	0.0308727	0
Dr.26514.1.A1_at	ENSDARG00000062237	ZDB-GENE-060405-1	nfs1	NFS1 nitrogen fixation 1 (S. cerevisiae)	562714		nfs1	x				cysteine desulfurase, mitochondrial			x			-0.117286	0.263175	0.999835	0	0.350046	0.00554203	0.609506	0	0.485649	0.00129325	0.65168	0	0.324855	0.05796	0.999993	0	-0.0287206	0.71481	0.999965	0	0.532131	4.58691e-05	0.0102334	1
Dr.2940.1.A1_at	ENSDARG00000017360				553362		LOC553362			x		procollagen, type XI, alpha 1*			x			0.415471	0.179773	0.999835	0	0.0212742	0.942503	0.999905	0	-0.030325	0.85319	0.939718	0	-0.407115	0.0695528	0.999993	0	-0.0871223	0.279788	0.999965	0	0.513658	5.96871e-05	0.0125964	1
Dr.5399.1.S1_at	ENSDARG00000021003	ZDB-GENE-030131-1516	blvrb	biliverdin reductase B (flavin reductase (NADPH))	436959		blvrb	x				biliverdin reductase b (flavin reductase [NADPH])	x					-0.0555102	0.585488	0.999835	0	0.318658	0.00920678	0.820984	0	0.0221589	0.890667	0.955589	0	0.232475	0.273983	0.999993	0	0.12809	0.101375	0.999965	0	0.512996	3.32086e-05	0.00810341	1
Dr.19902.3.S1_at	ENSDARG00000075768	ZDB-GENE-030131-8005	sdhb	succinate dehydrogenase complex, subunit B, iron sulfur (Ip)	562149		sdhb	x				succinate dehydrogenase [ubiquinone] iron-sulfur subunit, subunit B	x					-0.145846	0.181116	0.999835	0	0.293989	0.0161566	0.999905	0	0.201697	0.106183	0.713892	0	0.307195	0.0608249	0.999993	0	-0.0412363	0.620095	0.999965	0	0.508343	0.00010222	0.0191276	0
Dr.18865.1.S1_at	ENSDARG00000019897	ZDB-GENE-060421-5102	zgc:136875	zgc:136875	678522		zgc:136875	x				glycerol-3-phosphate acyltransferase 4			x			-0.43616	0.0679621	0.999835	0	0.741352	0.00607019	0.631988	0	-0.0447431	0.771988	0.90791	0	0.0188179	0.92469	0.999993	0	-0.113706	0.21796	0.999965	0	0.50406	0.000187348	0.0289685	0
Dr.11635.1.A1_at	ENSDARG00000075933 /// ENSDARG00000011626	ZDB-GENE-040426-955	cox15	COX15 homolog, cytochrome c oxidase assembly protein (yeast)	394181		cox15	x				COX15 homolog, cytochrome c oxidase assembly protein	x					-0.145424	0.208736	0.999835	0	0.239351	0.0517588	0.999905	0	-0.036114	0.823944	0.929148	0	0.421951	0.0587929	0.999993	0	0.0548746	0.526313	0.999965	0	0.503587	0.000146102	0.0245342	0
Dr.26014.1.A1_at	ENSDARG00000009494	ZDB-GENE-040822-30	zgc:91996	zgc:91996	445480		zgc:91996	x				X-ray repair cross complementing protein 1 (xrcc1)*			x			-0.143187	0.473745	0.999835	0	0.192846	0.339827	0.999905	0	-0.0963141	0.255319	0.713892	0	0.0074627	0.94431	0.999993	0	-0.0431551	0.611726	0.999965	0	0.503029	0.000131505	0.0225683	0
Dr.2027.1.A1_at	ENSDARG00000060288	ZDB-GENE-030131-1378	prosc	proline synthetase co-transcribed homolog (bacterial)	563548		prosc	x				proline synthetase co-transcribed homolog	x					-0.0814603	0.507764	0.999835	0	0.372512	0.0107689	0.894559	0	0.304868	0.0575627	0.713892	0	0.268875	0.18002	0.999993	0	0.147601	0.107154	0.999965	0	0.486501	0.000184311	0.0289685	0
Dr.7108.1.S1_at	ENSDARG00000056160	ZDB-GENE-021206-1	hspd1	heat shock 60kD protein 1 (chaperonin)	282676		hspd1	x				heat shock 60 kD protein 1 (chaperonin)	x					0.0912671	0.441463	0.999835	0	0.124081	0.301574	0.999905	0	-0.0251133	0.877915	0.950045	0	0.195185	0.361951	0.999993	0	-0.0413926	0.57625	0.999965	0	0.46615	7.96518e-05	0.015549	1
Dr.3222.1.S1_at	ENSDARG00000057287	ZDB-GENE-030131-3299	slc25a16	solute carrier family 25, member 16	324578		slc25a16	x				solute carrier family 25, member 16	x					0.0474355	0.70421	0.999835	0	0.122605	0.336649	0.999905	0	-0.0124599	0.914814	0.966098	0	0.127111	0.403677	0.999993	0	0.102737	0.237287	0.999965	0	0.461831	0.000237505	0.0337192	0
Dr.3515.1.A1_at	ENSDARG00000069301	ZDB-GENE-030131-993	tmem177	transmembrane protein 177	556875		tmem177	x				transmembrane protein 177	x					0.248466	0.106379	0.999835	0	0.347603	0.0326255	0.999905	0	-0.0585359	0.720499	0.883274	0	0.506536	0.0277026	0.999993	0	0.00578591	0.946906	0.999965	0	0.458919	0.000330499	0.0437407	0
Dr.5554.1.S1_at	ENSDARG00000075570	ZDB-GENE-070410-85	ide	insulin-degrading enzyme	561390		ide	x				insulin-degrading enzyme (ide)	x					0.0351506	0.700992	0.999835	0	0.0751441	0.418115	0.999905	0	0.454248	0.0375381	0.713892	0	-0.0911743	0.727153	0.999993	0	-0.164843	0.0479137	0.999965	0	0.45361	0.00011333	0.0201123	1
Dr.20347.1.S1_at	ENSDARG00000052377	ZDB-GENE-030131-617	psmd12	proteasome (prosome, macropain) 26S subunit, non-ATPase, 12	321898		psmd12	x				proteasome (prosome, macropain) 26S subunit, non-ATPase, 12	x					0.0923714	0.270953	0.999835	0	0.0067434	0.933827	0.999905	0	-0.0319762	0.802984	0.92155	0	0.155984	0.352682	0.999993	0	-0.0155272	0.797624	0.999965	0	0.444928	2.36352e-05	0.00595341	1
Dr.14651.1.A1_at	ENSDARG00000018130	ZDB-GENE-030131-5354	rhot1a	ras homolog gene family, member T1a	327143		rhot1a	x				ras homolog gene family, member T1a	x					0.0425337	0.799817	0.999835	0	0.18357	0.287638	0.999905	0	0.397537	0.0914098	0.713892	0	0.0507891	0.860523	0.999993	0	-0.0558637	0.348777	0.999965	0	0.441195	1.84919e-05	0.00506645	1
Dr.16642.1.S1_at	ENSDARG00000031366	ZDB-GENE-040426-1314	rtn4ip1	reticulon 4 interacting protein 1	393323		rtn4ip1	x				reticulon-4-interacting protein 1	x					-0.485972	0.013555	0.999835	0	-0.00380683	0.98168	0.999905	0	0.267734	0.156274	0.713892	0	-0.0940996	0.68994	0.999993	0	0.0200332	0.769069	0.999965	0	0.41615	0.000107462	0.0194646	0
Dr.4991.1.A1_at	ENSDARG00000036915	ZDB-GENE-041024-11	dolpp1	dolichyl pyrophosphate phosphatase 1	474331	3'Hit	dolpp1	x				dolichyl pyrophosphate phosphatase 1	x					0.0272962	0.844511	0.999835	0	0.00737177	0.957718	0.999905	0	-0.0151106	0.847488	0.93737	0	-0.0476388	0.639671	0.999993	0	0.0148272	0.724178	0.999965	0	0.332284	1.25253e-05	0.00376168	1
Dr.20627.1.S1_at	ENSDARG00000038723 /// ENSDARG00000075445	ZDB-GENE-990415-215	psmb5	proteasome (prosome, macropain) subunit, beta type, 5	30387		psmb5	x				proteasome (prosome, macropain) subunit, beta type, 5	x					-0.363886	0.402281	0.999835	0	0.103165	0.809086	0.999905	0	-0.0739893	0.692828	0.87052	0	0.0321828	0.893864	0.999993	0	0.0547738	0.344503	0.999965	0	0.326016	0.000170011	0.027125	0
Dr.17958.2.A1_at	ENSDARG00000020178	ZDB-GENE-060526-113	nova1	neuro-oncological ventral antigen 1	555590	3'Hit	nova1	x				neuro-oncological ventral antigen 1	x					0.0150438	0.791565	0.999835	0	-0.0386798	0.501236	0.999905	0	-0.031242	0.549586	0.798739	0	-0.00196158	0.976636	0.999993	0	-0.111789	0.0960116	0.999965	0	0.323884	0.000368025	0.0481835	0
Dr.5479.1.S1_at	ENSDARG00000077505 /// ENSDARG00000057970	ZDB-GENE-000210-19	rbp4	retinol binding protein 4, plasma	30077		rbp4	x				retinol binding protein 4, plasma	x					-0.0627127	0.753513	0.999835	0	-0.176628	0.384912	0.999905	0	-0.404002	0.140643	0.713892	0	0.494791	0.160648	0.999993	0	0.0125725	0.803482	0.999965	0	0.302618	0.000124556	0.0216133	0
Dr.25188.1.S1_at	ENSDARG00000003631	ZDB-GENE-030408-2	clock3	clock homolog 3 (mouse)	352927		clock3	x				clock homolog 3	x					-0.0731897	0.828422	0.999835	0	0.451638	0.200294	0.999905	0	-0.0346065	0.666971	0.858049	0	0.594916	3.59565e-05	0.0467944	0	-0.212466	0.233557	0.999965	0	-0.34432	0.0674375	0.718888	0
Dr.16830.1.A1_at	ENSDARG00000077396	ZDB-GENE-080204-81	zgc:175098	zgc:175098	559420	3'Hit	zgc:175098	x				TLC domain-containing protein 2			x			0.130822	0.574555	0.999835	0	2.07538	4.04679e-06	0.00252795	1	-0.113808	0.556222	0.801931	0	0.865702	0.0030323	0.958149	0	-0.195637	0.601577	0.999965	0	1.17714	0.00915514	0.333435	0
Dr.12740.1.A1_at	ENSDARG00000046053	ZDB-GENE-060825-27	slc27a6	solute carrier family 27 (fatty acid transporter), member 6	568835	3'Hit	slc27a6	x				solute carrier family 27 (fatty acid transporter), member 6	x					0.0078529	0.961531	0.999835	0	1.81709	5.74773e-07	0.000528013	1	-0.0627334	0.422701	0.749277	0	0.0276731	0.782002	0.999993	0	-0.00426313	0.944814	0.999965	0	0.113374	0.0892142	0.768482	0
Dr.19728.1.A1_at	ENSDARG00000039754	ZDB-GENE-030131-8461	xpc	xeroderma pigmentosum, complementation group C	541386		xpc	x				xeroderma pigmentosum, complementation group C	x					0.0228656	0.845704	0.999835	0	1.15704	1.76837e-06	0.0012553	1	-0.147372	0.311291	0.718864	0	0.174801	0.350901	0.999993	0	0.00822233	0.976597	0.999965	0	1.24852	0.00112123	0.104852	0
Dr.7271.1.S1_at	ENSDARG00000013095	ZDB-GENE-030131-5056	gclc	glutamate-cysteine ligase, catalytic subunit	326857		gclc	x				glutamate-cysteine ligase, catalytic subunit	x					0.0311605	0.763538	0.999835	0	1.03264	1.56302e-06	0.00116237	1	-0.0169371	0.886484	0.954207	0	0.152278	0.328166	0.999993	0	0.128395	0.528768	0.999965	0	0.154982	0.449239	0.995053	0
Dr.20668.1.A1_at	ENSDARG00000039310	ZDB-GENE-050327-8	zgc:112986	zgc:112986	541485		zgc:112986	x				presenilins-associated rhomboid-like protein*			x			-0.0574983	0.559586	0.999835	0	0.769547	1.26273e-05	0.00616253	1	0.0666653	0.643919	0.847376	0	0.418658	0.0369619	0.999993	0	-0.0225961	0.924341	0.999965	0	0.599325	0.0278845	0.51499	0
Dr.11239.1.S1_at	ENSDARG00000016721	ZDB-GENE-040426-874	sdha	succinate dehydrogenase complex, subunit A, flavoprotein (Fp)	393884		sdha	x				succinate dehydrogenase [ubiquinone] flavoprotein subunit	x					-0.00573248	0.941356	0.999835	0	0.640895	8.72332e-06	0.00483637	1	0.168719	0.349276	0.73255	0	0.515228	0.0375637	0.999993	0	0.035606	0.744355	0.999965	0	0.558542	0.000410682	0.0513089	0
Dr.3499.2.S1_a_at	ENSDARG00000054616	ZDB-GENE-010328-9	cldni	claudin i	569084		cldni	x				claudin i	x					-0.289939	0.0110297	0.999835	0	0.624969	5.7558e-05	0.0242941	1	-1.38164	0.0307828	0.713892	0	0.625218	0.415522	0.999993	0	-0.0884177	0.345303	0.999965	0	-0.0408936	0.656458	0.995053	0
Dr.10624.2.S1_at	ENSDARG00000058734	ZDB-GENE-050320-35	zgc:110343	zgc:110343	541344		zgc:110343	x				peroxiredoxin-1			x			-0.0177709	0.788059	0.999835	0	0.5152	1.36568e-05	0.00646296	1	-0.151741	0.419696	0.748231	0	0.424004	0.0930166	0.999993	0	0.045704	0.619959	0.999965	0	0.178232	0.0746739	0.745641	0
Dr.18511.1.A1_at	ENSDARG00000068187	ZDB-GENE-030131-5391	wu:fd15f08	wu:fd15f08	794740		wu:fd15f08	x				spastic paraplegia 7*			x			-0.102917	0.0519581	0.999835	0	0.408809	6.10892e-06	0.00366935	1	0.120963	0.255258	0.713892	0	0.251086	0.0768227	0.999993	0	0.0222264	0.895473	0.999965	0	0.230742	0.192727	0.923541	0
Dr.6618.1.A1_at	ENSDARG00000024049	ZDB-GENE-010426-6	cry3	cryptochrome 3	83774	3'Hit	cry3	x				cryptochrome 3	x					0.295696	0.00126717	0.970133	0	0.376314	0.000220249	0.071659	1	0.377961	0.114574	0.713892	0	0.299439	0.319811	0.999993	0	0.481304	0.00378373	0.618875	0	0.336791	0.02497	0.49676	0
Dr.12380.1.S1_at	ENSDARG00000074144	ZDB-GENE-020228-2	sall1a	sal-like 1a (Drosophila)	555721	3'Hit	sall1a	x				sal-like 1a	x					0.0494732	0.415266	0.999835	0	0.365491	0.000101852	0.0397656	0	-0.244408	0.356778	0.732806	0	-0.00631277	0.985067	0.999993	0	-0.108914	0.524482	0.999965	0	-0.149846	0.385732	0.995053	0
Dr.3180.1.A1_at	ENSDARG00000004060	ZDB-GENE-030131-3133	bhlhe40	basic helix-loop-helix family, member e40	324413		bhlhe40	x				basic helix-loop-helix family, member e40/dec1	x					0.0160456	0.805664	0.999835	0	-0.133013	0.063253	0.999905	0	0.254413	0.0435882	0.713892	0	0.109298	0.47384	0.999993	0	0.675141	3.33992e-05	0.0761718	1	0.397965	0.00176856	0.140172	0
Dr.614.1.S2_at	ENSDARG00000008454	ZDB-GENE-990927-1	zorba	Orb/CPEB-related RNA-binding protein	30702		zorba	x				Orb/CPEB-related RNA-binding protein	x					0.0146481	0.729986	0.999835	0	0.00746457	0.860059	0.999905	0	1.20681	2.1051e-06	0.0328753	1	0.0173963	0.934029	0.999993	0	0.00344423	0.934973	0.999965	0	-0.0105074	0.803721	0.995053	0
Dr.16385.1.A1_at	ENSDARG00000058094	ZDB-GENE-030131-7016	si:ch211-284a13.1	si:ch211-284a13.1	564009		si:ch211-284a13.1	x				si:ch211-284a13.1	x					0.798594	1.68722e-05	0.131746	1	-0.0219414	0.834405	0.999905	0	0.506267	0.046248	0.713892	0	0.0257974	0.932655	0.999993	0	0.392565	0.0792821	0.999965	0	-0.0727198	0.724182	0.995053	0
Dr.535.1.A1_a_at	ENSDARG00000017490 /// ENSDARG00000029822	ZDB-GENE-030131-1201 /// ZDB-GENE-061110-10	cel.1 /// cel.2	carboxyl ester lipase, tandem duplicate 1 /// carboxyl ester lipase, tandem duplicate 2	322481 /// 565117 /// 573994		cel.1 /// cel.2	x				tandem duplicate of cel.1 /// carboxyl ester lipase, tandem duplicate 2	x					0.0216723	0.651192	0.999835	0	0.00712168	0.881322	0.999905	0	-0.0405675	0.553206	0.800321	0	0.0548373	0.534927	0.999993	0	0.322505	4.43235e-05	0.086525	1	-0.509857	8.42455e-07	0.000487282	-1
Dr.5398.1.A1_at	ENSDARG00000056184	ZDB-GENE-041118-20	dvl2	dishevelled, dsh homolog 2 (Drosophila)	323630		dvl2	x				dishevelled, dsh homolog 2 (Drosophila)	x					0.20705	0.407186	0.999835	0	-0.0288166	0.906489	0.999905	0	-0.029944	0.901794	0.959924	0	0.160373	0.610258	0.999993	0	-0.50302	6.43856e-05	0.100551	-1	-0.0713353	0.366036	0.995053	0
Dr.16815.1.A1_at	ENSDARG00000005057	ZDB-GENE-040801-75	zgc:101122	zgc:101122	445162		zgc:101122	x				novel protein similar to H. sapiens DIMT1L, DIM1 dimethyladenosine transferase 1-like (S. Cerevisiae)			x			-0.111719	0.556949	0.999835	0	0.00453875	0.980785	0.999905	0	-0.0904997	0.294974	0.718011	0	-0.0139027	0.898913	0.999993	0	-0.651331	1.79879e-06	0.00936391	-1	-0.0524616	0.432438	0.995053	0
Dr.17070.1.A1_at	ENSDARG00000063014	ZDB-GENE-060503-802	si:dkey-109n11.1	si:dkey-109n11.1	565056	3'Hit	dbp1			x		D-box binding protein 1			x			0.0132621	0.902697	0.999835	0	-0.868954	1.09351e-05	0.00569245	-1	0.32295	0.145614	0.713892	0	-0.102411	0.711141	0.999993	0	0.109227	0.319717	0.999965	0	-0.525015	0.000562332	0.0631795	0
Dr.19457.1.S1_at	ENSDARG00000040350	ZDB-GENE-040718-258	rpp38	ribonuclease P/MRP 38 subunit	436798		rpp38	x				ribonuclease P/MRP 38 subunit	x					0.36179	0.0572088	0.999835	0	0.0769065	0.656797	0.999905	0	-0.000966552	0.993225	0.996031	0	0.0253147	0.863293	0.999993	0	-0.0584296	0.300648	0.999965	0	-0.361589	5.8478e-05	0.0125103	-1
Dr.3581.1.S1_a_at	ENSDARG00000018367 /// ENSDARG00000039728	ZDB-GENE-060519-7 /// ZDB-GENE-030131-1171	zgc:136461 /// ctrb1	zgc:136461 /// chymotrypsinogen B1	562139 /// 692313 /// 322451		zgc:136461 /// ctrb1	x				similar to chymotrypsinogen B1 /// chymotrypsinogen B1	x		x			-0.0859326	0.261131	0.999835	0	-0.00512941	0.944671	0.999905	0	-0.0235457	0.901469	0.959708	0	0.502138	0.0554976	0.999993	0	0.213235	0.0177842	0.999965	0	-0.409534	0.000306084	0.0415662	0
Dr.13501.1.S1_at	ENSDARG00000062693	ZDB-GENE-070206-10	nrxn3b	neurexin 3b	570698		nrxn3b	x				neurexin 3b beta	x					0.0842593	0.741022	0.999835	0	-0.153643	0.549421	0.999905	0	-0.272573	0.132272	0.713892	0	0.0241651	0.914301	0.999993	0	-0.116468	0.145143	0.999965	0	-0.414194	0.000246366	0.0346622	0
Dr.11006.1.S1_at	ENSDARG00000076945	ZDB-GENE-030131-7531	dsg2	desmoglein 2	560026		dsg2	x				desmoglein 2	x					0.0135695	0.758555	0.999835	0	0.0141172	0.749181	0.999905	0	-0.0765217	0.296071	0.718011	0	-0.0129174	0.889249	0.999993	0	-0.0173995	0.829571	0.999965	0	-0.451906	0.000213303	0.0308727	0
Dr.24898.1.S1_at	ENSDARG00000007682	ZDB-GENE-030219-204	ppdpfa	pancreatic progenitor cell differentiation and proliferation factor a	338304		ppdpfa	x				pancreatic progenitor cell differentiation and proliferation factor a (ppdpfa)	x					-0.412189	0.369355	0.999835	0	0.208368	0.64471	0.999905	0	0.547837	0.022751	0.713892	0	-0.0590224	0.834688	0.999993	0	-0.0348633	0.63056	0.999965	0	-0.466014	6.83701e-05	0.0138667	-1
Dr.16978.1.S1_a_at	ENSDARG00000079372	ZDB-GENE-080204-76	zgc:174904	zgc:174904	564690		zgc:174904	x				zgc:174904	x					-0.0436239	0.566949	0.999835	0	-0.000387257	0.995909	0.999905	0	-0.0782582	0.365417	0.735024	0	-0.105921	0.34335	0.999993	0	0.0208674	0.751124	0.999965	0	-0.503255	1.67212e-05	0.0048062	-1
Dr.11215.1.A1_at	ENSDARG00000037941	ZDB-GENE-040718-110	syt5a	synaptotagmin Va	436686		syt5a	x				synaptotagmin Va	x					0.0258245	0.551745	0.999835	0	0.0100735	0.814964	0.999905	0	-0.0558161	0.385007	0.740474	0	-0.00573629	0.94413	0.999993	0	0.0477622	0.53738	0.999965	0	-0.513093	5.17835e-05	0.0113902	-1
Dr.22170.1.A1_at	ENSDARG00000018621	ZDB-GENE-070620-2	zgc:162095	zgc:162095	553256		zgc:162095	x				similar to Sodium-dependent neutral amino acid transporter B0 (Salmo salar)				x		0.0329294	0.763826	0.999835	0	-0.0619967	0.57394	0.999905	0	-0.242557	0.178917	0.713892	0	0.282116	0.223229	0.999993	0	0.228198	0.0505022	0.999965	0	-0.593623	0.000195773	0.0299744	0
Dr.11104.1.A1_at	ENSDARG00000062236	ZDB-GENE-060512-226	ndrg4	N-myc downstream regulated gene 4	692305		ndrg4	x				N-myc downstream regulated gene 4	x					0.0217209	0.820786	0.999835	0	-0.0337431	0.725409	0.999905	0	0.262817	0.557015	0.80226	0	-0.0162179	0.977469	0.999993	0	-0.14408	0.193004	0.999965	0	-0.609816	0.00016853	0.027125	0
Dr.20986.1.S1_at	ENSDARG00000039893	ZDB-GENE-020506-1	ros1	v-ros UR2 sarcoma virus oncogene homolog 1 (avian)	245951		ros1	x				v-ros UR2 sarcoma virus oncogene homolog 1	x					0.0413189	0.441871	0.999835	0	0.0565119	0.299262	0.999905	0	-0.0398621	0.674942	0.8617	0	-0.139454	0.264819	0.999993	0	0.0044769	0.968314	0.999965	0	-0.633765	0.000205875	0.0306204	0
Dr.4748.1.S1_at	ENSDARG00000035817 /// ENSDARG00000035818	ZDB-GENE-050522-264 /// ZDB-GENE-060103-1	grn2 /// grn1	granulin 2 /// granulin 1	336575 /// 553977		grn2 /// grn1	x				granulin 2 /// granulin 1	x					0.021841	0.734214	0.999835	0	-0.0140731	0.826521	0.999905	0	-0.386524	0.354938	0.732806	0	0.503035	0.351177	0.999993	0	0.205385	0.104654	0.999965	0	-0.670044	0.000187247	0.0289685	0
Dr.9824.1.A1_at	ENSDARG00000079074					3'Hit	FRMPD1		x			FERM and PDZ domain-containing protein 1		x				0.0222084	0.805368	0.999835	0	-0.0703315	0.44174	0.999905	0	-0.120548	0.20284	0.713892	0	-0.0645175	0.58877	0.999993	0	0.19422	0.0561068	0.999965	0	-0.689405	2.00529e-05	0.0053079	-1
Dr.3216.1.A1_at	ENSDARG00000078619	ZDB-GENE-040426-2553	pnp5a	purine nucleoside phosphorylase 5a	791647		pnp5a	x				purine nucleoside phosphorylase 5a	x					0.245666	0.144673	0.999835	0	0.357115	0.0445151	0.999905	0	0.236746	0.381094	0.738903	0	0.18882	0.585314	0.999993	0	0.230375	0.00719283	0.845788	0	-0.725814	1.1511e-06	0.000579895	-1
Dr.11850.1.S1_at	ENSDARG00000043923	ZDB-GENE-001103-2	sox9b	SRY-box containing gene 9b	60642		sox9b	x				SRY-box containing gene 9b	x					0.0161579	0.707845	0.999835	0	0.0144847	0.736726	0.999905	0	-0.0525667	0.475966	0.770685	0	0.115732	0.231784	0.999993	0	-0.0654638	0.617402	0.999965	0	-0.760219	0.00015373	0.0255405	0
Dr.8390.1.S1_at	ENSDARG00000023820	ZDB-GENE-040426-2907	zgc:55420	zgc:55420	406828		zgc:55420	x				zgc:55420	x					-0.112089	0.522381	0.999835	0	-0.360092	0.0595795	0.999905	0	-0.20788	0.262398	0.713892	0	-0.0774608	0.741288	0.999993	0	0.0971816	0.271976	0.999965	0	-0.794594	3.21191e-06	0.0012067	-1
Dr.23065.1.S1_at	ENSDARG00000074425	ZDB-GENE-030616-512	si:busm1-57f23.1	si:busm1-57f23.1	368621		si:busm1-57f23.1	x				si:busm1-57f23.1	x					0.104442	0.110087	0.999835	0	0.107391	0.101613	0.999905	0	-0.483244	0.00290267	0.710847	0	-0.228023	0.212114	0.999993	0	0.0692099	0.572791	0.999965	0	-0.848329	3.71e-05	0.00889748	-1
Dr.25520.1.A1_at	ENSDARG00000004116 /// ENSDARG00000075172 /// ENSDARG00000078409	ZDB-GENE-040801-19	fbxo25	F-box protein 25	403037		fbxo25	x				F-box only protein 25	x					-0.0154393	0.946332	0.999835	0	-0.29224	0.22111	0.999905	0	0.0585707	0.730103	0.888119	0	-0.352989	0.122025	0.999993	0	-0.0606717	0.697466	0.999965	0	-0.876544	0.000201515	0.0305053	0
Dr.25208.2.S1_at	ENSDARG00000045627	ZDB-GENE-050604-1	cyp3a65	cytochrome P450, family 3, subfamily A, polypeptide 65	553969		cyp3a65	x				cytochrome P450, family 3, subfamily A, polypeptide 65	x					0.0142869	0.735229	0.999835	0	0.0138153	0.743609	0.999905	0	-0.0598558	0.347177	0.73255	0	0.00550215	0.945795	0.999993	0	0.309447	0.0756624	0.999965	0	-0.978437	0.000104991	0.0192899	-1
Dr.19704.1.A1_at	ENSDARG00000043175	ZDB-GENE-050522-187	zgc:112368	zgc:112368	553249		zgc:112368	x				elastase-1*			x			0.0220526	0.658423	0.999835	0	-0.00407975	0.934486	0.999905	0	-0.0583636	0.390972	0.74298	0	-0.00110952	0.989789	0.999993	0	0.470688	0.0057324	0.755837	0	-1.55727	5.16503e-07	0.000325459	-1
Dr.8090.1.A1_at	ENSDARG00000010420	ZDB-GENE-040426-1648	ndrg1l	N-myc downstream regulated gene 1, like	393665		ndrg1l	x				N-myc downstream regulated gene 1, like	x					0.0178275	0.781755	0.999835	0	-0.0236564	0.71359	0.999905	0	-0.0502844	0.572685	0.812279	0	-0.10041	0.386564	0.999993	0	-0.276675	0.136296	0.999965	0	-1.84253	1.0321e-06	0.000555802	-1
Dr.14049.1.S1_at	ENSDARG00000003311	ZDB-GENE-070112-1952	zgc:158667	zgc:158667	570866		zgc:158667	x				pantothenate kinase 2*			x			-0.0238537	0.934768	0.999835	0	-0.192735	0.513191	0.999905	0	0.191977	0.137231	0.713892	0	-0.0902105	0.575743	0.999993	0	-0.318725	0.000988431	0.343029	-1	-0.363726	0.00038373	0.0491205	-1
Dr.26386.2.S1_a_at	ENSDARG00000005446	ZDB-GENE-051120-174	ckap5	cytoskeleton associated protein 5	492614	5'Hit	ckap5	x				cytoskeleton associated protein 5	x					-0.130952	0.7814	0.999835	0	-0.289358	0.542951	0.999905	0	-0.0300705	0.821859	0.928321	0	0.389474	0.0366796	0.999993	0	-0.479039	0.00068101	0.3075	-1	-0.531018	0.000321	0.0428466	-1
Dr.9890.1.A1_at	ENSDARG00000075096 /// ENSDARG00000076012	ZDB-GENE-080723-21	zgc:193593	zgc:193593	564090		zgc:193593	x				zgc:193593	x					0.0250125	0.712006	0.999835	0	-0.0461546	0.499444	0.999905	0	-0.0944509	0.30353	0.718011	0	0.00755617	0.948203	0.999993	0	-0.708141	0.000647537	0.3075	-1	-1.69058	4.712e-07	0.000319945	-1
∆ based on best blast hit to non-redundant protein database on ncbi:" similar to [gene name] ([species name])"
