# Supplementary material for: The Light Responsive Transcriptome of the Zebrafish: Function and Regulation
Source: PLoS One. 2011 Feb 15;6(2):e17080. doi: 10.1371/journal.pone.0017080 (PMC3039656; doi:10.1371/journal.pone.0017080)
Supplement: Table S2 — Summary of chromosomal location and annotation of the promoter sequences from the upregulated gene set used for the Trawler analysis. (XLS) [file pone.0017080.s005.xls]

## Sheet: Galaxy10-(Join_two_Queries_on_d
chrom	chromStart	chromEnd	name	strand	manually annotated	gene symbol (manually)	gene title (manually)	ENSEMBL Gene ID	TSS based on transcript
chr8	13751375	13751975	lonrf1 (2 of 2)	+	x	lonrf1 (2 of 2)	LON peptidase N-terminal domain and ring finger 1 (2 of 2)	ENSDARG00000074407
chr12	18130151	18130773	tef1	-		tef1	thyrotroph embryonic factor 1	ENSDARG00000039117	NM_131400
chr12	18131605	18132206	tef1	-		tef1	thyrotroph embryonic factor 1	ENSDARG00000039117	ENSDART00000057125
chr18	20825324	20825925	ddb2	+		ddb2	damage-specific DNA binding protein 2	ENSDARG00000041140	NM_001083061, ENSDART00000060302
chr10	38169952	38170553	cry5	+		cry5	cryptochrome 5 / 6,4 photolyase	ENSDARG00000019498	ENSDART00000023831
chr7	30497897	30498508	LOC570063	+		LOC570063	similar to WD repeat-containing protein 76 (Xenopus laevis)	ENSDARG00000053554	XM_693494, ENSDART00000075588
chr14	35457173	35457773	lonrf1 ( 1 of 2)	+	x	lonrf1 ( 1 of 2)	LON peptidase N-terminal domain and ring finger 1 (1 of 2)	ENSDARG00000075048
chr24	19789713	19790382	cry-dash	-		cry-dash	cryptochrome DASH	ENSDARG00000002396	NM_205686, ENSDART00000035992
chr20	30614972	30615573	zgc:56136	-		zgc:56136	heme binding protein 2	ENSDARG00000042630	NM_200198
chr2	51571316	51571917	abhd4	+		abhd4	abhydrolase domain containing 4	ENSDARG00000025122	NM_001017613
chr9	23161900	23162500	zgc:153679	+	x	zgc:153679	similar to Dehydrogenase/reductase SDR family member 12 (Salmo salar)	ENSDARG00000011770
chr2	48560344	48560744	per2	-	x	per2	period homolog 2	ENSDARG00000034503
chr4	11617461	11618365	cry1a	+	x	cry1a	cryptochrome 1a	ENSDARG00000045768
chr22	1222631	1223232	dram2	-		dram2	DNA-damage regulated autophagy modulator 2	ENSDARG00000074418	NM_001002135
chr21	1593765	1594365	fech	+	x	fech	ferrochelatase	ENSDARG00000003462
chr8	26775254	26775855	xpc	+		xpc	xeroderma pigmentosum, complementation group C	ENSDARG00000039754	NM_001045210
chr11	40824501	40825102	zgc:85644	-		zgc:85644	zgc:85644	ENSDARG00000029795 /// ENSDARG00000079318	NM_213313, XM_001331708
chr10	22484314	22485089	LOC558925	-		LOC558925	hypothetical LOC558925/UPF0723 protein C11orf83 homolog	ENSDARG00000074834	XM_682213, ENSDART00000110718
chr6	44157887	44158488	tspo	-		tspo	translocator protein	ENSDARG00000026655	NM_001006032
chr7	12104555	12105156	zgc:163000	-		zgc:163000	succinate dehydrogenase assembly factor 2	ENSDARG00000062971	NM_001082864
chr8	21606340	21606941	cry2a	+		cry2a	cryptochrome 2a	ENSDARG00000069074	ENSDART00000100222
chr18	14856768	14857369	selo	-		selo	selenoprotein O	ENSDARG00000041951	NM_001044871
chr13	6935843	6936480	LOC557507	+		LOC557507	similar to apoptosis-inducing factor (AIF)-like mitochondrion-associated inducer of death* (Oncorhynchus mykiss)	ENSDARG00000077549	XM_680587
chr5	63523962	63524563	sepw1	-		sepw1	selenoprotein W, 1	ENSDARG00000035136	NM_178287, ENSDART00000050884
chr1	54061378	54061978	crtac1	+	x	crtac1	cartilage acidic protein 1	ENSDARG00000059826	NM_001080178, ENSDART00000083586
chr24	20508166	20508768	zgc:73369	-		zgc:73369	coiled-coil domain-containing protein 58*	ENSDARG00000045351	NM_200807
chr15	3495819	3496419	guca1c	-	x	guca1c	guanylate cyclase activator 1C	ENSDARG00000030758
chr19	23693579	23694180	si:ch211-195b13.1	+		si:ch211-195b13.1	serum/glucocorticoid regulated kinase 1-like *	ENSDARG00000016623	NM_001077302
chr6	298305	298909	pde6h	-		pde6h	phosphodiesterase 6H, cGMP-specific, cone, gamma	ENSDARG00000070438 /// ENSDARG00000070439
chr24	15761589	15762223	ptgds	-		ptgds	prostaglandin D2 synthase	ENSDARG00000027088	NM_213634
chr1	48867963	48868564	si:ch73-6k14.1	+		si:ch73-6k14.1	chemokine CXCL-C1c *	ENSDARG00000075045	NM_001115060
chr11	37672584	37673185	zgc:112255	+		zgc:112255	zgc:112255	ENSDARG00000071211	NM_001020669
chr10	22205225	22205826	arr3l	+		arr3l	arrestin 3, retinal (X-arrestin), like	ENSDARG00000056511	NM_001002405
chr3	11149856	11150457	zgc:109977	+		zgc:109977	calcium binding protein 5*	ENSDARG00000028485	NM_001020732
chr2	18782298	18782898	zgc:66475	+	x	zgc:66475	similar to DNA photolyase (Carassius auratus)	ENSDARG00000054999
chr24	26022371	26022976	zgc:123339	-		zgc:123339	similar to apolipoprotein D*(Salmo salar)	ENSDARG00000057437	NM_001037695
chr9	20591760	20592397	cox17	-		cox17	COX17 cytochrome c oxidase assembly homolog	ENSDARG00000069920	NM_001004652
chr6	54309338	54309939	zgc:56005	+		zgc:56005	oxidative stress induced growth inhibitor 1*	ENSDARG00000052279	NM_200186
chr15	28613413	28614116	dhrs13	-		dhrs13	dehydrogenase/reductase (SDR family) member 13	ENSDARG00000041137	NM_001007424, ENSDART00000060304
chr7	61331594	61332195	zgc:73226	+		zgc:73226	Bcl-2/adenovirus E1B 19kD interaction protein XR*	ENSDARG00000023759	NM_205570
chr21	21628867	21629542	rbp4l	-		rbp4l	retinol binding protein 4, like	ENSDARG00000044684	NM_199965, ENSDART00000065659
chr18	15533798	15534398	arntl2	+	x	arntl2	aryl hydrocarbon receptor nuclear translocator-like 2/ bmal2	ENSDARG00000041381
chr7	13729575	13730175	abhd2a	+	x	abhd2a	abhydrolase domain-containing protein 2-A	ENSDARG00000025797
chr22	26328134	26328736	rrbp1	+		rrbp1	ribosome binding protein 1 homolog	ENSDARG00000041703	NM_199431, ENSDART00000109466
chr12	17539792	17540393	sepx1b	+		sepx1b	selenoprotein X, 1b	ENSDARG00000045160	NM_001105128
chr13	44849795	44850396	zgc:136474	-		zgc:136474	zgc:136474/UPF0471 protein C1orf63 homolog	ENSDARG00000030440	NM_001045308
chr24	15755646	15756247	zgc:153154	-		zgc:153154	prostaglandin D2 synthase-like*	ENSDARG00000071626	NM_001045413, ENSDART00000106057
chr20	40391976	40392664	hsf2	-		hsf2	heat shock factor 2	ENSDARG00000053097	NM_131867
chr12	26076208	26076808	dclre1a	-	x	dclre1a	DNA cross-link repair 1A	ENSDARG00000053776
chr12	26079862	26080462	dclre1a	-	x	dclre1a	DNA cross-link repair 1A	ENSDARG00000053776
chr22	12876228	12876829	si:dkey-42i9.10	+		si:dkey-42i9.10	novel protein similar to human and mouse steroid receptor-interacting SNF2 domain protein (Srisnf2l)	ENSDARG00000063031	XM_682240
chr22	12879279	12879880	si:dkey-42i9.10	+		si:dkey-42i9.10	novel protein similar to human and mouse steroid receptor-interacting SNF2 domain protein (Srisnf2l)	ENSDARG00000063031	ENSDART00000091716
chr11	24809435	24810036	phf20a	+		phf20a	PHD finger protein 20, a carcinoma-associated antigen 58 homolog)*	ENSDARG00000002750	XM_686696
chr11	24811993	24812594	phf20a	+		phf20a	PHD finger protein 20, a carcinoma-associated antigen 58 homolog)*	ENSDARG00000002750	ENSDART00000018743
chr13	33682032	33682633	si:busm1-265n4.4	+		si:busm1-265n4.4	si:busm1-265n4.4	ENSDARG00000039390	NM_001030184
chr4	20278554	20279154	napepld	-	x	napepld	N-acyl-phosphatidylethanolamine-hydrolyzing phospholipase D	ENSDARG00000009252
chr20	50932625	50933226	hsp90a.2	-		hsp90a.2	heat shock protein 90-alpha 2	ENSDARG00000024746	NM_001045073
chr9	23516813	23517413	zgc:123096	+	x	zgc:123096	zgc:123096	ENSDARG00000069671
chr21	41035952	41036553	unc119.2	-		unc119.2	unc-119 homolog b	ENSDARG00000044362	NM_001040394
chr10	29305534	29306135	pknox2	-		pknox2	pbx/knotted 1 homeobox 2	ENSDARG00000055349	NM_153654
chr11	24113779	24114380	nfs1	+		nfs1	cysteine desulfurase, mitochondrial	ENSDARG00000062237	NM_001044993
chr3	51359047	51359647	LOC553362	+	x	LOC553362	procollagen, type XI, alpha 1*	ENSDARG00000017360
chr18	45026451	45027052	blvrb	+		blvrb	biliverdin reductase b (flavin reductase [NADPH])	ENSDARG00000021003	NM_001002686, ENSDART00000114128, ENSDART00000113693
chr22	49006	49607	sdhb	-		sdhb	succinate dehydrogenase [ubiquinone] iron-sulfur subunit, subunit B	ENSDARG00000075768	NM_001098740
chr10	39422870	39423470	zgc:136875	-	x	zgc:136875	glycerol-3-phosphate acyltransferase 4	ENSDARG00000019897
chr13	1044288	1044889	cox15	+		cox15	COX15 homolog, cytochrome c oxidase assembly protein	ENSDARG00000075933 /// ENSDARG00000011626	NM_201206, ENSDART00000028614, ENSDART00000109737
Zv8_scaffold2961	15200	15800	zgc:91996	+	x	zgc:91996	X-ray repair cross complementing protein 1 (xrcc1)*	ENSDARG00000009494
chr23	33507191	33507792	prosc	+		prosc	proline synthetase co-transcribed homolog	ENSDARG00000060288	NM_001126409, ENSDART00000084792
chr9	32701314	32701915	hspd1	-		hspd1	heat shock 60 kD protein 1 (chaperonin)	ENSDARG00000056160	NM_181330
chr13	19823250	19823851	slc25a16	-		slc25a16	solute carrier family 25, member 16	ENSDARG00000057287	NM_205549
chr9	29154480	29155080	tmem177	+	x	tmem177	transmembrane protein 177	ENSDARG00000069301
chr9	28898188	28898788	tmem177	+	x	tmem177	transmembrane protein 177	ENSDARG00000069301
chr13	43431056	43431657	ide	-		ide	insulin-degrading enzyme (ide)	ENSDARG00000075570	NM_001089525, ENSDART00000113215
chr6	23351295	23351986	psmd12	-		psmd12	proteasome (prosome, macropain) 26S subunit, non-ATPase, 12	ENSDARG00000052377	NM_201578
chr3	23454641	23455547	rhot1a	+		rhot1a	ras homolog gene family, member T1a	ENSDARG00000018130	NM_212704, ENSDART00000115347
chr17	23431491	23432091	rtn4ip1	-	x	rtn4ip1	reticulon-4-interacting protein 1	ENSDARG00000031366
chr21	3427149	3427750	dolpp1	+		dolpp1	dolichyl pyrophosphate phosphatase 1	ENSDARG00000036915	ENSDART00000053609
chr2	36582816	36583430	psmb5	+		psmb5	proteasome (prosome, macropain) subunit, beta type, 5	ENSDARG00000038723 /// ENSDARG00000075445	NM_131151, ENSDART00000056554
chr5	35368387	35369140	nova1	-		nova1	neuro-oncological ventral antigen 1	ENSDARG00000020178	NM_001044789, ENSDART00000097684
chr12	5424523	5425123	rbp4	-	x	rbp4	retinol binding protein 4, plasma	ENSDARG00000077505 /// ENSDARG00000057970
chr1	18848206	18848887	clock3	+		clock3	clock homolog 3	ENSDARG00000003631	NM_178295, ENSDART00000103119, ENSDART00000012552
chr15	25595834	25596435	zgc:175098	+		zgc:175098	TLC domain-containing protein 2	ENSDARG00000077396	NM_001110382
chr5	45616520	45617121	slc27a6	-		slc27a6	solute carrier family 27 (fatty acid transporter), member 6	ENSDARG00000046053	NM_001077386
chr13	2618510	2619111	gclc	-		gclc	glutamate-cysteine ligase, catalytic subunit	ENSDARG00000013095	NM_199277
chr2	4331075	4331676	zgc:112986	-		zgc:112986	presenilins-associated rhomboid-like protein*	ENSDARG00000039310	NM_001014298, ENSDART00000115362
chr19	7062047	7062688	sdha	+		sdha	succinate dehydrogenase [ubiquinone] flavoprotein subunit	ENSDARG00000016721	NM_200910, ENSDART00000081754
chr3	28307062	28307663	cldni	+		cldni	claudin i	ENSDARG00000054616	NM_131768
chr2	4918677	4919277	zgc:110343	-	x	zgc:110343	peroxiredoxin-1	ENSDARG00000058734
chr7	58693079	58693682	wu:fd15f08	-		wu:fd15f08	spastic paraplegia 7*	ENSDARG00000068187	XM_001923083, ENSDART00000098438
chr25	13094870	13095471	cry3	+		cry3	cryptochrome 3	ENSDARG00000024049	NM_131786
chr7	37784430	37785031	sall1a	+		sall1a	sal-like 1a	ENSDARG00000074144	ENSDART00000097324, NM_001146014
chr11	35782577	35783178	bhlhe40	-		bhlhe40	basic helix-loop-helix family, member e40/dec1	ENSDARG00000004060	NM_212679
chr7	48894361	48894981	zorba	-		zorba	Orb/CPEB-related RNA-binding protein	ENSDARG00000008454	NM_131427
chr19	8625317	8625917	si:ch211-284a13.1	-	x	si:ch211-284a13.1	si:ch211-284a13.1	ENSDARG00000058094
