# Supplementary material for: The Light Responsive Transcriptome of the Zebrafish: Function and Regulation
Source: PLoS One. 2011 Feb 15;6(2):e17080. doi: 10.1371/journal.pone.0017080 (PMC3039656; doi:10.1371/journal.pone.0017080)
Supplement: Table S3 — Summary of Gene Ontology analysis. This table summarizes the Gene Ontology analysis results illustrated in Figure 4, Figure S1 and Figure S2. “p-value” denotes the significance values of hypergeometric test for the enrichment of the corresponding GO term, “corrected p-value” denotes the value after FDR correction. (XLS) [file pone.0017080.s006.xls]

## Sheet: Sheet1
GO-ID	Description	p-value	corrected p-value	genes
3913	DNA photolyase activity	8.5949e-11	3.8419e-08	CRY5 CRY1A ZGC:66475 CRY3 CRY-DASH CRY2A
6281	DNA repair	1.6537e-08	3.6961e-06	CRY5 CRY1A ZGC:66475 CRY3 XPC CRY-DASH DDB2 ZGC:91996 CRY2A
34984	cellular response to DNA damage stimulus	2.9247e-08	4.2831e-06	CRY5 CRY1A ZGC:66475 CRY3 XPC CRY-DASH DDB2 ZGC:91996 CRY2A
6974	response to DNA damage stimulus	3.8327e-08	4.2831e-06	CRY5 CRY1A ZGC:66475 CRY3 XPC CRY-DASH DDB2 ZGC:91996 CRY2A
33554	cellular response to stress	6.4108e-08	5.7312e-06	CRY5 CRY1A ZGC:66475 CRY3 XPC CRY-DASH DDB2 ZGC:91996 CRY2A
9314	response to radiation	1.0602e-07	6.7704e-06	CRY5 CRY1A CRY3 CLOCK3 PER2 ARNTL2 CRY2A
9416	response to light stimulus	1.0602e-07	6.7704e-06	CRY5 CRY1A CRY3 CLOCK3 PER2 ARNTL2 CRY2A
44429	mitochondrial part	3.889e-07	2.173e-05	SDHA SDHB RHOT1A HSPD1 SLC25A16 ZGC:112986 COX17 ZGC:73226
6950	response to stress	4.4329e-07	2.2017e-05	CRY5 CRY1A CRY3 ZGC:66475 XPC HSF2 CRY-DASH HSP90A.2 DDB2 PER2 HSPD1 ZGC:91996 CRY2A
51716	cellular response to stimulus	8.0052e-07	3.2784e-05	CRY5 CRY1A ZGC:66475 CRY3 XPC CRY-DASH DDB2 ZGC:91996 CRY2A
50896	response to stimulus	8.7707e-07	3.2784e-05	RBP4 CRY5 CRY1A CRY3 ZGC:66475 XPC HSF2 CRY-DASH CLOCK3 HSP90A.2 DDB2 PER2 ZGC:91996 HSPD1 ARNTL2 CRY2A COX17
16830	carbon-carbon lyase activity	8.8012e-07	3.2784e-05	CRY5 CRY1A ZGC:66475 CRY3 CRY-DASH CRY2A
5739	mitochondrion	1.147e-06	3.9441e-05	SDHA SDHB ZGC:163000 RHOT1A HSPD1 SLC25A16 ZGC:112986 COX17 ZGC:73226 RTN4IP1
5740	mitochondrial envelope	2.3417e-06	6.9782e-05	SDHA SDHB RHOT1A SLC25A16 ZGC:112986 COX17 ZGC:73226
9628	response to abiotic stimulus	2.3417e-06	6.9782e-05	CRY5 CRY1A CRY3 CLOCK3 PER2 ARNTL2 CRY2A
6259	cellular DNA metabolic process	6.9041e-06	0.00019288	CRY5 CRY1A ZGC:66475 CRY3 XPC CRY-DASH DDB2 ZGC:91996 CRY2A
16829	lyase activity	1.2639e-05	0.00031387	CRY5 CRY1A ZGC:66475 CRY3 FECH CRY-DASH CRY2A
31967	organelle envelope	1.2639e-05	0.00031387	SDHA SDHB RHOT1A SLC25A16 ZGC:112986 COX17 ZGC:73226
31975	envelope	1.8036e-05	0.00042432	SDHA SDHB RHOT1A SLC25A16 ZGC:112986 COX17 ZGC:73226
5501	retinoid binding	3.9004e-05	0.0007925	RBP4 PTGDS RBP4L
19840	isoprenoid binding	3.9004e-05	0.0007925	RBP4 PTGDS RBP4L
9648	photoperiodism	3.9004e-05	0.0007925	CLOCK3 PER2 ARNTL2
31966	mitochondrial membrane	0.00023601	0.0045868	SDHA SDHB RHOT1A SLC25A16 ZGC:112986
31974	membrane-enclosed lumen	0.000358	0.0066677	CRY1A CRY3 CLOCK3 HSPD1 ARNTL2 COX17
42752	regulation of circadian rhythm	0.00046795	0.0069724	CRY1A PER2
104	succinate dehydrogenase activity	0.00046795	0.0069724	SDHA SDHB
16635	oxidoreductase activity, acting on the CH-CH group of donors, quinone or related compound as acceptor	0.00046795	0.0069724	SDHA SDHB
8177	succinate dehydrogenase (ubiquinone) activity	0.00046795	0.0069724	SDHA SDHB
9649	entrainment of circadian clock	0.00046795	0.0069724	CRY1A PER2
3904	deoxyribodipyrimidine photo-lyase activity	0.00046795	0.0069724	ZGC:66475 CRY-DASH
3684	damaged DNA binding	0.00075714	0.01036	XPC CRY-DASH ZGC:91996
5743	mitochondrial inner membrane	0.00076861	0.01036	SDHA SDHB SLC25A16 ZGC:112986
44422	organelle part	0.00078801	0.01036	RRBP1 RHOT1A ZGC:112986 ZGC:73226 SDHA CRY1A SDHB CRY3 CLOCK3 ARNTL2 HSPD1 SLC25A16 COX17
44446	intracellular organelle part	0.00078801	0.01036	RRBP1 RHOT1A ZGC:112986 ZGC:73226 SDHA CRY1A SDHB CRY3 CLOCK3 ARNTL2 HSPD1 SLC25A16 COX17
5667	transcription factor complex	0.00093396	0.011928	CRY1A CRY3 CLOCK3 ARNTL2
19866	organelle inner membrane	0.0011229	0.013943	SDHA SDHB SLC25A16 ZGC:112986
31090	organelle membrane	0.0011819	0.014278	SDHA SDHB RRBP1 RHOT1A SLC25A16 ZGC:112986
7623	circadian rhythm	0.001384	0.015089	CLOCK3 ARNTL2
42542	response to hydrogen peroxide	0.001384	0.015089	CRY1A PER2
302	response to reactive oxygen species	0.001384	0.015089	CRY1A PER2
48511	rhythmic process	0.001384	0.015089	CLOCK3 ARNTL2
70013	intracellular organelle lumen	0.002148	0.022329	CRY1A CRY3 CLOCK3 HSPD1 ARNTL2
43233	organelle lumen	0.002148	0.022329	CRY1A CRY3 CLOCK3 HSPD1 ARNTL2
16564	transcription repressor activity	0.0024213	0.024398	CRY1A CRY3 BHLHE40
9060	aerobic respiration	0.0027291	0.024398	SDHA SDHB
9109	coenzyme catabolic process	0.0027291	0.024398	SDHA SDHB
51187	cofactor catabolic process	0.0027291	0.024398	SDHA SDHB
6099	tricarboxylic acid cycle	0.0027291	0.024398	SDHA SDHB
6084	acetyl-CoA metabolic process	0.0027291	0.024398	SDHA SDHB
46356	acetyl-CoA catabolic process	0.0027291	0.024398	SDHA SDHB
44451	nucleoplasm part	0.0036893	0.032336	CRY1A CRY3 CLOCK3 ARNTL2
45333	cellular respiration	0.0044845	0.038549	SDHA SDHB
5654	nucleoplasm	0.0046851	0.039514	CRY1A CRY3 CLOCK3 ARNTL2
6630	lipid binding	0.0049849	0.041264	RBP4 PTGDS RBP4L ZGC:123339 SI:CH211-195B13.1
