# Supplementary material for: The Light Responsive Transcriptome of the Zebrafish: Function and Regulation
Source: PLoS One. 2011 Feb 15;6(2):e17080. doi: 10.1371/journal.pone.0017080 (PMC3039656; doi:10.1371/journal.pone.0017080)
Supplement: Table S4 — List of human orthologues of the light regulated gene set. (XLS) [file pone.0017080.s007.xls]

## Sheet: 2010-08-19 suplementary T3 (aff
affy probe ID (Unique)	gene symbol	gene title (manually)	Human Entrez Gene ID	Human ENSEMBL ID	Human symbol	Human description
Dr.25639.1.A1_at	lonrf1 (2 of 2)	LON peptidase N-terminal domain and ring finger 1 (2 of 2)	91694	ENSG00000154359	LONRF1	LON peptidase N-terminal domain and ring finger 1 [Source:HGNC Symbol;Acc:26302]
Dr.578.1.A1_at	tef1	thyrotroph embryonic factor 1	7008	ENSG00000167074	TEF	thyrotrophic embryonic factor [Source:HGNC Symbol;Acc:11722]
Dr.25576.1.A1_at	ddb2	damage-specific DNA binding protein 2	1643	ENSG00000134574	DDB2	damage-specific DNA binding protein 2, 48kDa [Source:HGNC Symbol;Acc:2718]
Dr.10332.1.S1_at	cry5	cryptochrome 5 / 6,4 photolyase
Dr.12142.1.A1_at	LOC570063	similar to WD repeat-containing protein 76 (Xenopus laevis)	79968	ENSG00000092470	WDR76	WD repeat domain 76 [Source:HGNC Symbol;Acc:25773]
Dr.23741.1.S1_at	lonrf1 ( 1 of 2)	LON peptidase N-terminal domain and ring finger 1 (1 of 2)	91694	ENSG00000154359	LONRF1	LON peptidase N-terminal domain and ring finger 1 [Source:HGNC Symbol;Acc:26302]
Dr.18310.2.A1_at	cry-dash	cryptochrome DASH
Dr.18310.1.S1_at	cry-dash	cryptochrome DASH
Dr.7799.1.A1_at	zgc:56136	heme binding protein 2	23593	ENSG00000051620	HEBP2	heme binding protein 2 [Source:HGNC Symbol;Acc:15716]
Dr.14922.1.A1_at	abhd4	abhydrolase domain containing 4	63874	ENSG00000100439	ABHD4	abhydrolase domain containing 4 [Source:HGNC Symbol;Acc:20154]
Dr.2906.1.S1_at	zgc:153679	similar to Dehydrogenase/reductase SDR family member 12 (Salmo salar)	79758	ENSG00000102796	DHRS12	dehydrogenase/reductase (SDR family) member 12 [Source:HGNC Symbol;Acc:25832]
Dr.578.2.S1_a_at	tef1	thyrotroph embryonic factor 1	7008	ENSG00000167074	TEF	thyrotrophic embryonic factor [Source:HGNC Symbol;Acc:11722]
Dr.6754.1.A1_at	per2	period homolog 2	8864	ENSG00000132326	PER2	period homolog 2 (Drosophila) [Source:HGNC Symbol;Acc:8846]
Dr.10329.1.S1_at	cry1a	cryptochrome 1a	1407	ENSG00000008405	CRY1	cryptochrome 1 (photolyase-like) [Source:HGNC Symbol;Acc:2384]
DrAffx.2.2.S1_at	per2	period homolog 2	8864	ENSG00000132326	PER2	period homolog 2 (Drosophila) [Source:HGNC Symbol;Acc:8846]
Dr.10330.1.S1_at	dram2	DNA-damage regulated autophagy modulator 2	128338	ENSG00000156171	DRAM2	DNA-damage regulated autophagy modulator 2 [Source:HGNC Symbol;Acc:28769]
Dr.1870.1.A1_at	fech	ferrochelatase	2235	ENSG00000066926	FECH	ferrochelatase [Source:HGNC Symbol;Acc:3647]
Dr.4069.1.A1_at	xpc	xeroderma pigmentosum, complementation group C	7508	ENSG00000154767	XPC	xeroderma pigmentosum, complementation group C [Source:HGNC Symbol;Acc:12816]
Dr.18410.1.S1_at	zgc:56136	heme binding protein 2	23593	ENSG00000051620	HEBP2	heme binding protein 2 [Source:HGNC Symbol;Acc:15716]
Dr.23441.1.S1_at	zgc:85644	zgc:85644	127281	ENSG00000157870	C1orf93	Uncharacterized protein C1orf93 [Source:UniProtKB/Swiss-Prot;Acc:Q8TBF2]
Dr.3429.1.A1_at	LOC558925	hypothetical LOC558925/UPF0723 protein C11orf83 homolog	790955	ENSG00000204922	C11orf83	UPF0723 protein C11orf83 Precursor [Source:UniProtKB/Swiss-Prot;Acc:Q6UW78]
Dr.20778.1.S1_at	tspo	translocator protein	222642	ENSG00000112212	TSPO2	translocator protein 2 [Source:HGNC Symbol;Acc:21256]
Dr.8010.1.S1_at	zgc:163000	succinate dehydrogenase assembly factor 2	54949	ENSG00000167985	SDHAF2	succinate dehydrogenase complex assembly factor 2 [Source:HGNC Symbol;Acc:26034]
Dr.2518.1.A1_at	cry2a	cryptochrome 2a	1407	ENSG00000008405	CRY1	cryptochrome 1 (photolyase-like) [Source:HGNC Symbol;Acc:2384]
Dr.8850.1.A1_at	selo	selenoprotein O	83642	ENSG00000073169	RP3-402G11.5	Selenoprotein O (SelO) [Source:UniProtKB/Swiss-Prot;Acc:Q9BVL4]
Dr.23066.1.S1_at	LOC557507	similar to apoptosis-inducing factor (AIF)-like mitochondrion-associated inducer of death* (Oncorhynchus mykiss)	84883	ENSG00000042286	AIFM2	apoptosis-inducing factor, mitochondrion-associated, 2 [Source:HGNC Symbol;Acc:21411]
Dr.10201.1.S1_at	sepw1	selenoprotein W, 1	6415	ENSG00000178980	SEPW1	selenoprotein W, 1 [Source:HGNC Symbol;Acc:10752]
Dr.6210.1.S1_at	crtac1	cartilage acidic protein 1	55118	ENSG00000095713	CRTAC1	cartilage acidic protein 1 [Source:HGNC Symbol;Acc:14882]
Dr.17061.1.A1_at	zgc:73369	coiled-coil domain-containing protein 58*	131076	ENSG00000160124	CCDC58	coiled-coil domain containing 58 [Source:HGNC Symbol;Acc:31136]
Dr.14300.1.S1_at	guca1c	guanylate cyclase activator 1C	9626	ENSG00000138472	GUCA1C	guanylate cyclase activator 1C [Source:HGNC Symbol;Acc:4680]
Dr.9896.1.A1_at	si:ch211-195b13.1	serum/glucocorticoid regulated kinase 1-like *	6446	ENSG00000118515	SGK1	serum/glucocorticoid regulated kinase 1 [Source:HGNC Symbol;Acc:10810]
Dr.10293.2.S1_at	pde6h	phosphodiesterase 6H, cGMP-specific, cone, gamma	5149	ENSG00000139053	PDE6H	phosphodiesterase 6H, cGMP-specific, cone, gamma [Source:HGNC Symbol;Acc:8790]
Dr.1192.1.S1_at	ptgds	prostaglandin D2 synthase	5730	ENSG00000177984	LCN15	lipocalin 15 [Source:HGNC Symbol;Acc:33777]
Dr.14307.1.S1_at	si:ch73-6k14.1	chemokine CXCL-C1c *
Dr.10293.2.S1_a_at	pde6h	phosphodiesterase 6H, cGMP-specific, cone, gamma	5149	ENSG00000139053	PDE6H	phosphodiesterase 6H, cGMP-specific, cone, gamma [Source:HGNC Symbol;Acc:8790]
Dr.8914.1.S1_at	zgc:113054	zgc:113054
Dr.1192.1.S1_a_at	ptgds /// zgc:153154	prostaglandin D2 synthase /// prostaglandin D2 synthase-like*	5730	ENSG00000177984	LCN15	lipocalin 15 [Source:HGNC Symbol;Acc:33777]
Dr.21447.1.A1_at	zgc:112255	zgc:112255	79078	ENSG00000164008	C1orf50	Uncharacterized protein C1orf50 [Source:UniProtKB/Swiss-Prot;Acc:Q9BV19]
Dr.12469.1.S1_at	arr3l	arrestin 3, retinal (X-arrestin), like	407	ENSG00000120500	ARR3	arrestin 3, retinal (X-arrestin) [Source:HGNC Symbol;Acc:710]
Dr.23234.1.A1_at	zgc:109977	calcium binding protein 5*	56344	ENSG00000105507	CABP5	calcium binding protein 5 [Source:HGNC Symbol;Acc:13714]
Dr.23983.1.A1_at	zgc:66475	similar to DNA photolyase (Carassius auratus)
Dr.15815.1.A1_at	zgc:123339	similar to apolipoprotein D*(Salmo salar)	347	ENSG00000189058	APOD	apolipoprotein D [Source:HGNC Symbol;Acc:612]
Dr.10113.1.S1_at	cox17	COX17 cytochrome c oxidase assembly homolog	10063	ENSG00000138495	COX17	COX17 cytochrome c oxidase assembly homolog (S. cerevisiae) [Source:HGNC Symbol;Acc:2264]
Dr.6154.1.A1_at	zgc:56005	oxidative stress induced growth inhibitor 1*	29948	ENSG00000140961	OSGIN1	oxidative stress induced growth inhibitor 1 [Source:HGNC Symbol;Acc:30093]
Dr.785.1.A1_at	dhrs13	dehydrogenase/reductase (SDR family) member 13	147015	ENSG00000167536	DHRS13	dehydrogenase/reductase (SDR family) member 13 [Source:HGNC Symbol;Acc:28326]
DrAffx.1.57.S1_at	zgc:73226	Bcl-2/adenovirus E1B 19kD interaction protein XR*
Dr.10292.1.S1_at	rbp4l	retinol binding protein 4, like	5950	ENSG00000138207	RBP4	retinol binding protein 4, plasma [Source:HGNC Symbol;Acc:9922]
Dr.17780.1.S1_at	arntl2	aryl hydrocarbon receptor nuclear translocator-like 2/ bmal2	56938	ENSG00000029153	ARNTL2	aryl hydrocarbon receptor nuclear translocator-like 2 [Source:HGNC Symbol;Acc:18984]
Dr.11434.1.S1_at	abhd2a	abhydrolase domain-containing protein 2-A	11057	ENSG00000140526	ABHD2	abhydrolase domain containing 2 [Source:HGNC Symbol;Acc:18717]
Dr.3421.1.A1_at	rrbp1	ribosome binding protein 1 homolog	6238	ENSG00000125844	RRBP1	ribosome binding protein 1 homolog 180kDa (dog) [Source:HGNC Symbol;Acc:10448]
Dr.13967.1.A1_at	sepx1b	selenoprotein X, 1b	51734	ENSG00000198736	SEPX1	selenoprotein X, 1 [Source:HGNC Symbol;Acc:14133]
Dr.2204.1.A1_at	zgc:136474	zgc:136474/UPF0471 protein C1orf63 homolog	57035	ENSG00000117616	C1orf63	UPF0471 protein C1orf63 [Source:UniProtKB/Swiss-Prot;Acc:Q9BUV0]
Dr.1192.2.S1_at	zgc:153154	prostaglandin D2 synthase-like*	389812	ENSG00000177984	LCN15	lipocalin 15 [Source:HGNC Symbol;Acc:33777]
Dr.12595.1.S1_at	hsf2	heat shock factor 2	3298	ENSG00000025156	HSF2	heat shock transcription factor 2 [Source:HGNC Symbol;Acc:5225]
Dr.2715.1.A1_at	dclre1a	DNA cross-link repair 1A	9937	ENSG00000198924	DCLRE1A	DNA cross-link repair 1A (PSO2 homolog, S. cerevisiae) [Source:HGNC Symbol;Acc:17660]
Dr.1755.1.A1_at	si:dkey-42i9.10	novel protein similar to human and mouse steroid receptor-interacting SNF2 domain protein (Srisnf2l)	23132	ENSG00000164080	RAD54L2	RAD54-like 2 (S. cerevisiae) [Source:HGNC Symbol;Acc:29123]
Dr.19576.1.A1_at	phf20a	PHD finger protein 20, a carcinoma-associated antigen 58 homolog)*	51230	ENSG00000025293	PHF20	PHD finger protein 20 [Source:HGNC Symbol;Acc:16098]
Dr.16925.1.S1_at	si:busm1-265n4.4	si:busm1-265n4.4	135154	ENSG00000154079	C6orf57	UPF0369 protein C6orf57 Precursor [Source:UniProtKB/Swiss-Prot;Acc:Q5VUM1]
Dr.3266.1.A1_at	napepld	N-acyl-phosphatidylethanolamine-hydrolyzing phospholipase D	222236	ENSG00000161048	NAPEPLD	N-acyl phosphatidylethanolamine phospholipase D [Source:HGNC Symbol;Acc:21683]
Dr.25536.1.A1_at	hsp90a.2	heat shock protein 90-alpha 2	3320	ENSG00000080824	HSP90AA1	heat shock protein 90kDa alpha (cytosolic), class A member 2 [Source:HGNC Symbol;Acc:5256]
Dr.10129.1.S1_at	zgc:123096	zgc:123096	79568	ENSG00000162972	C2orf47	Uncharacterized protein C2orf47, mitochondrial Precursor [Source:UniProtKB/Swiss-Prot;Acc:Q8WWC4]
Dr.16375.1.A1_at	unc119.2	unc-119 homolog b	9094	ENSG00000109103	UNC119	unc-119 homolog (C. elegans) [Source:HGNC Symbol;Acc:12565]
Dr.19887.1.S1_at	pknox2	pbx/knotted 1 homeobox 2	63876	ENSG00000165495	PKNOX2	PBX/knotted 1 homeobox 2 [Source:HGNC Symbol;Acc:16714]
Dr.26514.1.A1_at	nfs1	cysteine desulfurase, mitochondrial	9054	ENSG00000244005	NFS1	NFS1 nitrogen fixation 1 homolog (S. cerevisiae) [Source:HGNC Symbol;Acc:15910]
Dr.2940.1.A1_at	LOC553362	procollagen, type XI, alpha 1*	50509	ENSG00000080573	COL5A3	collagen, type V, alpha 3 [Source:HGNC Symbol;Acc:14864]
Dr.5399.1.S1_at	blvrb	biliverdin reductase b (flavin reductase [NADPH])	645	ENSG00000090013	BLVRB	biliverdin reductase B (flavin reductase (NADPH)) [Source:HGNC Symbol;Acc:1063]
Dr.19902.3.S1_at	sdhb	succinate dehydrogenase [ubiquinone] iron-sulfur subunit, subunit B	6390	ENSG00000117118	SDHB	succinate dehydrogenase complex, subunit B, iron sulfur (Ip) [Source:HGNC Symbol;Acc:10681]
Dr.18865.1.S1_at	zgc:136875	glycerol-3-phosphate acyltransferase 4	137964	ENSG00000158669	AGPAT6	1-acylglycerol-3-phosphate O-acyltransferase 6 (lysophosphatidic acid acyltransferase, zeta) [Source:HGNC Symbol;Acc:20880]
Dr.11635.1.A1_at	cox15	COX15 homolog, cytochrome c oxidase assembly protein	1355	ENSG00000014919	COX15	COX15 homolog, cytochrome c oxidase assembly protein (yeast) [Source:HGNC Symbol;Acc:2263]
Dr.26014.1.A1_at	zgc:91996	X-ray repair cross complementing protein 1 (xrcc1)*	7515	ENSG00000073050	XRCC1	X-ray repair complementing defective repair in Chinese hamster cells 1 [Source:HGNC Symbol;Acc:12828]
Dr.2027.1.A1_at	prosc	proline synthetase co-transcribed homolog	11212	ENSG00000147471	PROSC	proline synthetase co-transcribed homolog (bacterial) [Source:HGNC Symbol;Acc:9457]
Dr.7108.1.S1_at	hspd1	heat shock 60 kD protein 1 (chaperonin)	3329	ENSG00000144381	HSPD1	heat shock 60kDa protein 1 (chaperonin) [Source:HGNC Symbol;Acc:5261]
Dr.3222.1.S1_at	slc25a16	solute carrier family 25, member 16	8034	ENSG00000122912	SLC25A16	solute carrier family 25 (mitochondrial carrier; Graves disease autoantigen), member 16 [Source:HGNC Symbol;Acc:10986]
Dr.3515.1.A1_at	tmem177	transmembrane protein 177	80775	ENSG00000144120	TMEM177	transmembrane protein 177 [Source:HGNC Symbol;Acc:28143]
Dr.5554.1.S1_at	ide	insulin-degrading enzyme (ide)	3416	ENSG00000119912	IDE	insulin-degrading enzyme [Source:HGNC Symbol;Acc:5381]
Dr.20347.1.S1_at	psmd12	proteasome (prosome, macropain) 26S subunit, non-ATPase, 12	5718	ENSG00000197170	PSMD12	proteasome (prosome, macropain) 26S subunit, non-ATPase, 12 [Source:HGNC Symbol;Acc:9557]
Dr.14651.1.A1_at	rhot1a	ras homolog gene family, member T1a	55288	ENSG00000126858	RHOT1	ras homolog gene family, member T1 [Source:HGNC Symbol;Acc:21168]
Dr.16642.1.S1_at	rtn4ip1	reticulon-4-interacting protein 1	84816	ENSG00000130347	RTN4IP1	reticulon 4 interacting protein 1 [Source:HGNC Symbol;Acc:18647]
Dr.4991.1.A1_at	dolpp1	dolichyl pyrophosphate phosphatase 1	57171	ENSG00000167130	DOLPP1	dolichyl pyrophosphate phosphatase 1 [Source:HGNC Symbol;Acc:29565]
Dr.20627.1.S1_at	psmb5	proteasome (prosome, macropain) subunit, beta type, 5	5693	ENSG00000100804	PSMB5	proteasome (prosome, macropain) subunit, beta type, 5 [Source:HGNC Symbol;Acc:9542]
Dr.17958.2.A1_at	nova1	neuro-oncological ventral antigen 1	4858	ENSG00000104967	NOVA2	neuro-oncological ventral antigen 2 [Source:HGNC Symbol;Acc:7887]
Dr.5479.1.S1_at	rbp4	retinol binding protein 4, plasma	5950	ENSG00000138207	RBP4	retinol binding protein 4, plasma [Source:HGNC Symbol;Acc:9922]
Dr.25188.1.S1_at	clock3	clock homolog 3	9575	ENSG00000134852	CLOCK	clock homolog (mouse) [Source:HGNC Symbol;Acc:2082]
Dr.16830.1.A1_at	zgc:175098	TLC domain-containing protein 2	727910	ENSG00000185561	TLCD2	TLC domain containing 2 [Source:HGNC Symbol;Acc:33522]
Dr.12740.1.A1_at	slc27a6	solute carrier family 27 (fatty acid transporter), member 6	28965	ENSG00000113396	SLC27A6	solute carrier family 27 (fatty acid transporter), member 6 [Source:HGNC Symbol;Acc:11000]
Dr.19728.1.A1_at	xpc	xeroderma pigmentosum, complementation group C	7508	ENSG00000154767	XPC	xeroderma pigmentosum, complementation group C [Source:HGNC Symbol;Acc:12816]
Dr.7271.1.S1_at	gclc	glutamate-cysteine ligase, catalytic subunit	2729	ENSG00000001084	GCLC	glutamate-cysteine ligase, catalytic subunit [Source:HGNC Symbol;Acc:4311]
Dr.20668.1.A1_at	zgc:112986	presenilins-associated rhomboid-like protein*
Dr.11239.1.S1_at	sdha	succinate dehydrogenase [ubiquinone] flavoprotein subunit	6389	ENSG00000073578	SDHA	succinate dehydrogenase complex, subunit A, flavoprotein (Fp) [Source:HGNC Symbol;Acc:10680]
Dr.3499.2.S1_a_at	cldni	claudin i
Dr.10624.2.S1_at	zgc:110343	peroxiredoxin-1	5052	ENSG00000117450	PRDX1	peroxiredoxin 1 [Source:HGNC Symbol;Acc:9352]
Dr.18511.1.A1_at	wu:fd15f08	spastic paraplegia 7*	6687	ENSG00000197912	SPG7	spastic paraplegia 7 (pure and complicated autosomal recessive) [Source:HGNC Symbol;Acc:11237]
Dr.6618.1.A1_at	cry3	cryptochrome 3	1408	ENSG00000121671	CRY2	cryptochrome 2 (photolyase-like) [Source:HGNC Symbol;Acc:2385]
Dr.12380.1.S1_at	sall1a	sal-like 1a	6299	ENSG00000103449	SALL1	sal-like 1 (Drosophila) [Source:HGNC Symbol;Acc:10524]
Dr.3180.1.A1_at	bhlhe40	basic helix-loop-helix family, member e40/dec1	8553	ENSG00000134107	BHLHE40	basic helix-loop-helix family, member e40 [Source:HGNC Symbol;Acc:1046]
Dr.614.1.S2_at	zorba	Orb/CPEB-related RNA-binding protein	64506	ENSG00000214575	CPEB1	cytoplasmic polyadenylation element binding protein 1 [Source:HGNC Symbol;Acc:21744]
Dr.16385.1.A1_at	si:ch211-284a13.1	si:ch211-284a13.1	148523	ENSG00000159208	C1orf51	Uncharacterized protein C1orf51 [Source:UniProtKB/Swiss-Prot;Acc:Q8N365]
Dr.535.1.A1_a_at	cel.1 /// cel.2	tandem duplicate of cel.1 /// carboxyl ester lipase, tandem duplicate 2
Dr.5398.1.A1_at	dvl2	dishevelled, dsh homolog 2 (Drosophila)	1856	ENSG00000004975	DVL2	dishevelled, dsh homolog 2 (Drosophila) [Source:HGNC Symbol;Acc:3086]
Dr.16815.1.A1_at	zgc:101122	novel protein similar to H. sapiens DIMT1L, DIM1 dimethyladenosine transferase 1-like (S. Cerevisiae)	27292	ENSG00000086189	DIMT1L	DIM1 dimethyladenosine transferase 1-like (S. cerevisiae) [Source:HGNC Symbol;Acc:30217]
Dr.17070.1.A1_at	dbp1	D-box binding protein 1	1628	ENSG00000105516	DBP	D site of albumin promoter (albumin D-box) binding protein [Source:HGNC Symbol;Acc:2697]
Dr.19457.1.S1_at	rpp38	ribonuclease P/MRP 38 subunit	10557	ENSG00000152464	RPP38	ribonuclease P/MRP 38kDa subunit [Source:HGNC Symbol;Acc:30329]
Dr.3581.1.S1_a_at	zgc:136461 /// ctrb1	similar to chymotrypsinogen B1 /// chymotrypsinogen B1	1504	ENSG00000168925	CTRB1	chymotrypsinogen B1 [Source:HGNC Symbol;Acc:2521]
Dr.13501.1.S1_at	nrxn3b	neurexin 3b beta	9369	ENSG00000021645	NRXN3	neurexin 3 [Source:HGNC Symbol;Acc:8010]
Dr.11006.1.S1_at	dsg2	desmoglein 2	1829	ENSG00000046604	DSG2	desmoglein 2 [Source:HGNC Symbol;Acc:3049]
Dr.24898.1.S1_at	ppdpfa	pancreatic progenitor cell differentiation and proliferation factor a (ppdpfa)	79144	ENSG00000125534	PPDPF	pancreatic progenitor cell differentiation and proliferation factor homolog (zebrafish) [Source:HGNC Symbol;Acc:16142]
Dr.16978.1.S1_a_at	zgc:174904	zgc:174904
Dr.11215.1.A1_at	syt5a	synaptotagmin Va	6861	ENSG00000129990	SYT5	synaptotagmin V [Source:HGNC Symbol;Acc:11513]
Dr.22170.1.A1_at	zgc:162095	similar to Sodium-dependent neutral amino acid transporter B0 (Salmo salar)	340024	ENSG00000174358	SLC6A19	solute carrier family 6 (neutral amino acid transporter), member 19 [Source:HGNC Symbol;Acc:27960]
Dr.11104.1.A1_at	ndrg4	N-myc downstream regulated gene 4	65009	ENSG00000103034	NDRG4	NDRG family member 4 [Source:HGNC Symbol;Acc:14466]
Dr.20986.1.S1_at	ros1	v-ros UR2 sarcoma virus oncogene homolog 1	6098	ENSG00000047936	ROS1	c-ros oncogene 1 , receptor tyrosine kinase [Source:HGNC Symbol;Acc:10261]
Dr.4748.1.S1_at	grn2 /// grn1	granulin 2 /// granulin 1	2896	ENSG00000030582	GRN	granulin [Source:HGNC Symbol;Acc:4601]
Dr.9824.1.A1_at	FRMPD1	FERM and PDZ domain-containing protein 1	22844	ENSG00000070601	FRMPD1	FERM and PDZ domain containing 1 [Source:HGNC Symbol;Acc:29159]
Dr.3216.1.A1_at	pnp5a	purine nucleoside phosphorylase 5a	4860	ENSG00000198805	PNP	purine nucleoside phosphorylase [Source:HGNC Symbol;Acc:7892]
Dr.11850.1.S1_at	sox9b	SRY-box containing gene 9b	6662	ENSG00000125398	SOX9	SRY (sex determining region Y)-box 9 [Source:HGNC Symbol;Acc:11204]
Dr.8390.1.S1_at	zgc:55420	zgc:55420	10826	ENSG00000170271	C5orf4	Uncharacterized protein C5orf4 [Source:UniProtKB/Swiss-Prot;Acc:Q96IV6]
Dr.23065.1.S1_at	si:busm1-57f23.1	si:busm1-57f23.1
Dr.25520.1.A1_at	fbxo25	F-box only protein 25	26260	ENSG00000147364	FBXO25	F-box protein 25 [Source:HGNC Symbol;Acc:13596]
Dr.25208.2.S1_at	cyp3a65	cytochrome P450, family 3, subfamily A, polypeptide 65	1576	ENSG00000160868	CYP3A4	cytochrome P450, family 3, subfamily A, polypeptide 4 [Source:HGNC Symbol;Acc:2637]
Dr.19704.1.A1_at	zgc:112368	elastase-1*	1990	ENSG00000139610	CELA1	chymotrypsin-like elastase family, member 1 [Source:HGNC Symbol;Acc:3308]
Dr.8090.1.A1_at	ndrg1l	N-myc downstream regulated gene 1, like	10397	ENSG00000104419	NDRG1	N-myc downstream regulated 1 [Source:HGNC Symbol;Acc:7679]
Dr.14049.1.S1_at	zgc:158667	pantothenate kinase 2*	80025	ENSG00000125779	PANK2	pantothenate kinase 2 [Source:HGNC Symbol;Acc:15894]
Dr.26386.2.S1_a_at	ckap5	cytoskeleton associated protein 5	9793	ENSG00000175216	CKAP5	cytoskeleton associated protein 5 [Source:HGNC Symbol;Acc:28959]
Dr.9890.1.A1_at	zgc:193593	zgc:193593
