# Supplementary material for: The Light Responsive Transcriptome of the Zebrafish: Function and Regulation
Source: PLoS One. 2011 Feb 15;6(2):e17080. doi: 10.1371/journal.pone.0017080 (PMC3039656; doi:10.1371/journal.pone.0017080)
Supplement: Table S5 — qPCR primer sequences. (XLS) [file pone.0017080.s008.xls]

## Sheet: Sheet1
Gene symbol	Gene title (manually)	Affy probe ID (Unique)	Oligo sequence fw	Oligo sequence rev
b-actin	beta-actin		GCCTGACGGACAGGTCAT	ACCGCAAGATTCCATACCC
ef1a	elongation factor 1-alpha		CCTTCGTCCCAATTTCAGG	CCTTGAACCAGCCCATGT
tef1	thyrotroph embryonic factor 1	Dr.578.2.S1_a_at	TCGCCTCTTCTACAGTTCACA	TTCCCCATCTGCTCTTGTTT
per2	period homolog 2	Dr.6754.1.A1_at	ATGGAGCATTCAGAGGATCAG	CTTGTCTGTGGGGATTCTGG
cry1a	cryptochrome 1a	Dr.10329.1.S1_at	GGTGTCCACTACCCTATGCC	GTGCTTCCATTAGGGTTGGA
cry5	cryptochrome 5 / 6,4 photolyase	Dr.10332.1.S1_at	GAGGAGGGCCAGAAGGTG	ACTGCCAGTTTCCTGCATTC
zgc:56136	heme binding protein 2	Dr.18410.1.S1_at	CAAGCATTATCTGTGCATCCAT	CATGCCAAAAGCATGTTGAA
zgc:113054	zgc:113054	Dr.8914.1.S1_at	GAAAGTTTGCCTCTCGGATTC	TGTTTATCCTGGACCCTTTGA
zgc:109977	calcium binding protein 5*	Dr.23234.1.A1_at	GCAGTTGTTTCCATCCCTTG	CCGTGGTCCGAGAAGTAGAC
ddb2	damage-specific DNA binding protein 2	Dr.25576.1.A1_at	TCGGTCTTGCTCTTGGTCTT	GAGGCAGAGCTGGAGGTTC
ndrg1l	N-myc downstream regulated gene 1, like	Dr.8090.1.A1_at	CACTGAAGTCTTGCACAACCA	AATGCCTGGGGGAGTTTTT
ptgds	prostaglandin D2 synthase	Dr.1192.1.S1_at	GTGGTGTGTGAAATGGGTGA	TCAAAAGCAGAGGGGAAAGA
xpc	xeroderma pigmentosum, complementation group C	Dr.4069.1.A1_at	AAAGGTCGGTGACGGTTACA	AGAAACGCGGAGAGGAGAA
pde6h	phosphodiesterase 6H, cGMP-specific, cone, gamma	Dr.10293.2.S1_at	AGCTCCTCCCTGAGGAAAAC	AATCAGCAGCTCAGAGGATCA
guca1c	guanylate cyclase activator 1C	Dr.14300.1.S1_at	ACCGACCCCTTTATACACAGT	TTTCTGGTCGTTGGATCTGA
lonrf1 ( 1 of 2)	LON peptidase N-terminal domain and ring finger 1 (1 of 2)	Dr.23741.1.S1_at	CTCCGTCGCTTTTCTGATG	GCACATTCCCTTTACGAAAGAA
lonrf1 (2 of 2)	LON peptidase N-terminal domain and ring finger 1 (2 of 2)	Dr.25639.1.A1_at	TGCATTTTATTTGAAAGTTGACA	ATTTGTCATTCGCCTCTTGG
