# Supplementary material for: The Light Responsive Transcriptome of the Zebrafish: Function and Regulation
Source: PLoS One. 2011 Feb 15;6(2):e17080. doi: 10.1371/journal.pone.0017080 (PMC3039656; doi:10.1371/journal.pone.0017080)
Supplement: Table S6 — Sequences of oligonucleotides used for cloning of Trawler motif reporter constructs. (XLS) [file pone.0017080.s009.xls]

## Sheet: Sheet1
Construct	Oligo sequence
4x D-box	AGCTGTTATGTAATACTCGGAAGTTATGTAATAC
	CCGAGTATTACATAACTTCCGAGTATTACATAAC
	TCGGAAGTTATGTAATACTCGGAAGTTATGTAAC
	GATCGTTACATAACTTCCGAGTATTACATAACTT
4x E-box	AGCTGGCGCACGTGTCCTCGGGCGCACGTGTCC
	CCGAGGACACGTGCGCCCGAGGACACGTGCGCC
	TCGGGCGCACGTGTCCTCGGGCGCACGTGTCC
	GATCGGACACGTGCGCCCGAGGACACGTGCGC
4x n-myc-like	AGCTGCTCACGTACTCGGAAGCTCACGTAC
	CCGAGTAAGTGAGCTTCCGAGTAAGTGAGC
	TCGGAAGCTCACGTACTCGGAAGCTCACGC
	GATCGAGTGAGCTTCCGAGTAAGTGAGCTT
4x Irf1-like	AGCTGTTTTATCTACTCGGAAGTTTTATCTAC
	CCGAGTAGATAAAACTTCCGAGTAGATAAAAC
	TCGGAAGTTTTATCTACTCGGAAGTTTTATCC
	GATCGGATAAAACTTCCGAGTAGATAAAACTT
4x T-rich	AGCTGGTGTTTTTACTCGGAAGGTGTTTTTAC
	CCGAGTAAAAACACCTTCCGAGTAAAAACACC
	TCGGAAGGTGTTTTTACTCGGAAGGTGTTTTC
	GATCGAAAACACCTTCCGAGTAAAAACACCTT
4x GCGC-box	AGCTGGCGCTGTACTCGGAAGGCGCTGTAC
	CCGAGTACAGCGCCTTCCGAGTACAGCGCC
	TCGGAAGGCGCTGTACTCGGAAGGCGCTGC
	GATCGCAGCGCCTTCCGAGTACAGCGCCTT
