# Supplementary material for: The Light Responsive Transcriptome of the Zebrafish: Function and Regulation
Source: PLoS One. 2011 Feb 15;6(2):e17080. doi: 10.1371/journal.pone.0017080 (PMC3039656; doi:10.1371/journal.pone.0017080)
Supplement: Table S7 — Summary of KEGG pathway analysis results (XLS) [file pone.0017080.s010.xls]

## Sheet: Sheet1
GO-ID	Description	p-value	corrected p-value	genes
20	Citrate cycle (TCA cycle)	1.7 E-2	2.9 E-2	SDHA, SDHB
860	Porphyrin and chlorophyll metabolism	2.7 E-3	6.9 E-3	BLVRB, COX15, FECH
3050	Proteasome	4.0 E-2	4.0 E-2	PSMB5, PSMD12
3420	Nucleotide excision repair	3.4 E-2	4.2 E-2	DDB2, XPC
4710	Circadian rhythm	3.0 E-7	1.5 E-6	BHLHB2, CLOCK, CRY1, CRY2, PER2
