# Supplementary material for: The Light Responsive Transcriptome of the Zebrafish: Function and Regulation
Source: PLoS One. 2011 Feb 15;6(2):e17080. doi: 10.1371/journal.pone.0017080 (PMC3039656; doi:10.1371/journal.pone.0017080)
Supplement: Table S8 — Summary of MESH term analysis results (XLS) [file pone.0017080.s011.xls]

## Sheet: Sheet1
MeSH-Term id(s)	MeSH-Term	p-value	corrected p-value FDR simulated 1000 tests	genes
C14	Cardiovascular Diseases	3.81177e-05	0.0381177	COX15, NDRG1, SDHA, DCLRE1A, PER2, HSF2, CRY2, DVL2, RP3-402G11.5, APOD, NRXN3, RBP4, IDE, SALL1, DBP, CLOCK, RTN4IP1, NFS1, GRN, PKNOX2, PSMB5, SOX9, CELA1, BHLHE40, CKAP5, SEPX1, SLC27A6, NOVA2, DSG2, RRBP1, NDRG4, SGK1, HSP90AA1, COL5A3, HSPD1, CRY1, ARNTL2, ABHD2, NP, GCLC, TEF, ROS1, NAPEPLD, CYP3A4, CPEB1, PRDX1, XRCC1, SPG7, COX17, FECH, SDHB, PTGDS, SLC6A19
C04.557.450.565.265	Chondroma	0.000100668	0.0457125	SDHA, SOX9, HSP90AA1, HSPD1, SDHB
C23.888.144.699.500	Obesity	0.000179214	0.0457125	COX15, SDHA, PER2, CRY2, APOD, AGPAT6, NRXN3, RBP4, IDE, CLOCK, GRN, SGK1, HSP90AA1, HSPD1, CRY1, ARNTL2, NP, GCLC, TEF, NAPEPLD, CYP3A4, PRDX1, SDHB, PTGDS
C23.888.144.699	Overweight	0.000205482	0.0457125	COX15, SDHA, PER2, CRY2, APOD, AGPAT6, NRXN3, RBP4, IDE, CLOCK, GRN, SGK1, HSP90AA1, HSPD1, CRY1, ARNTL2, NP, GCLC, TEF, NAPEPLD, CYP3A4, PRDX1, SDHB, PTGDS
C18.654	Nutrition Disorders	0.000272737	0.0457125	COX15, SDHA, PER2, CRY2, APOD, AGPAT6, NRXN3, RBP4, IDE, DBP, CLOCK, NFS1, GRN, SOX9, CELA1, SGK1, HSP90AA1, HSPD1, CRY1, ARNTL2, NP, GCLC, TEF, NAPEPLD, CYP3A4, PRDX1, FECH, SDHB, PTGDS, SLC6A19
C18.654.726.500	Obesity	0.000329013	0.0457125	COX15, SDHA, PER2, CRY2, APOD, AGPAT6, NRXN3, RBP4, IDE, CLOCK, GRN, SGK1, HSP90AA1, HSPD1, CRY1, ARNTL2, NP, GCLC, TEF, NAPEPLD, CYP3A4, PRDX1, SDHB, PTGDS
C18.654.726	Overnutrition	0.000329013	0.0457125	COX15, SDHA, PER2, CRY2, APOD, AGPAT6, NRXN3, RBP4, IDE, CLOCK, GRN, SGK1, HSP90AA1, HSPD1, CRY1, ARNTL2, NP, GCLC, TEF, NAPEPLD, CYP3A4, PRDX1, SDHB, PTGDS
C14.280	Heart Diseases	0.000476979	0.0457125	COX15, NDRG1, SDHA, PER2, HSF2, CRY2, DVL2, APOD, RBP4, SALL1, DBP, CLOCK, RTN4IP1, GRN, PKNOX2, SOX9, SEPX1, SLC27A6, NOVA2, DSG2, NDRG4, SGK1, HSP90AA1, HSPD1, CRY1, ARNTL2, ABHD2, NP, GCLC, TEF, ROS1, CYP3A4, XRCC1, SPG7, COX17, FECH, SDHB, PTGDS
C15	Hemic and Lymphatic Diseases	0.00048346	0.0457125	NDRG1, DCLRE1A, PER2, HSF2, PDE6H, CRY2, DVL2, C5orf4, SLC25A16, APOD, IDE, SALL1, DBP, RTN4IP1, NFS1, PANK2, GRN, PSMB5, XPC, SOX9, BHLHE40, CKAP5, CABP5, SEPX1, CTRB1, NOVA2, DSG2, SGK1, HSP90AA1, COL5A3, HSPD1, CRY1, ARNTL2, DDB2, NP, GCLC, TEF, ROS1, NAPEPLD, CYP3A4, CPEB1, PRDX1, XRCC1, SPG7, FECH, SDHB, PTGDS, SLC6A19, WDR76
C14.907	Vascular Diseases	0.000509056	0.0457125	NDRG1, SDHA, DCLRE1A, PER2, HSF2, CRY2, RP3-402G11.5, APOD, NRXN3, RBP4, IDE, SALL1, DBP, CLOCK, NFS1, GRN, PKNOX2, PSMB5, SOX9, CELA1, BHLHE40, CKAP5, SEPX1, SLC27A6, DSG2, SGK1, HSP90AA1, COL5A3, HSPD1, CRY1, ARNTL2, ABHD2, NP, GCLC, TEF, ROS1, NAPEPLD, CYP3A4, CPEB1, PRDX1, XRCC1, FECH, SDHB, PTGDS, SLC6A19
C10.292	Cranial Nerve Diseases	0.000585209	0.0457125	NDRG1, SDHA, SALL1, PANK2, GRN, SOX9, NOVA2, HSP90AA1, HSPD1, DDB2, GCLC, TEF, XRCC1, SPG7, FECH, SYT5, PTGDS
C11	Eye Diseases	0.000615865	0.0457125	NDRG1, ARR3, SDHA, PER2, HSF2, PDE6H, CRY2, SLC25A16, APOD, RBP4, SALL1, DBP, CLOCK, PANK2, GRN, SOX9, SEPX1, UNC119, NOVA2, SGK1, HSP90AA1, HSPD1, GUCA1C, DDB2, ABHD2, NP, GCLC, ROS1, NAPEPLD, CYP3A4, PRDX1, XRCC1, SPG7, COX17, FECH, SDHB, SYT5, PTGDS
C10.720.475.150, C21.613.097	Arsenic Poisoning	0.000640858	0.0457125	HSP90AA1, HSPD1, GCLC, XRCC1, FECH
C18.452.660	Mitochondrial Diseases	0.0006651	0.0457125	COX15, SDHA, NFS1, PANK2, HSP90AA1, HSPD1, NP, GCLC, SPG7, COX17, FECH, SDHB
C14.280.647, C14.907.585	Myocardial Ischemia	0.000685687	0.0457125	NDRG1, PER2, HSF2, APOD, RBP4, DBP, CLOCK, GRN, PKNOX2, SOX9, SEPX1, SLC27A6, SGK1, HSP90AA1, HSPD1, CRY1, ARNTL2, ABHD2, NP, GCLC, TEF, ROS1, CYP3A4, XRCC1, FECH, PTGDS
C04.557.450.565.590	Neoplasms, Fibrous Tissue	0.000855972	0.0529871	NDRG1, HSF2, APOD, NFS1, XPC, SOX9, DSG2, SGK1, HSP90AA1, HSPD1, NP, GCLC, ROS1, CYP3A4, XRCC1, PTGDS, WDR76
C06.552.697, C06.301.623, C04.588.274.623	Liver Neoplasms	0.000947483	0.0529871	NDRG1, SDHA, PER2, CRY2, APOD, PHF20, RBP4, IDE, DBP, GRN, XPC, BLVRB, BHLHE40, CKAP5, CTRB1, NDRG4, SGK1, HSP90AA1, HSPD1, OSGIN1, PSMD12, ARNTL2, DDB2, NP, GCLC, TEF, ROS1, CYP3A4, PRDX1, XRCC1, SPG7, FECH, SDHB, PTGDS, SLC6A19
C04.557.450.795.830.780, C04.619.857.656	Sarcoma 180	0.000953767	0.0529871	PER2, GRN, BHLHE40, CRY1, NP, PTGDS
C04.557.470.200.025.255, C06.301.623.160, C04.588.274.623.160, C06.552.697.160	Carcinoma, Hepatocellular	0.00108417	0.0538591	NDRG1, SDHA, PER2, CRY2, APOD, PHF20, RBP4, IDE, DBP, GRN, XPC, BLVRB, CKAP5, CTRB1, SGK1, HSP90AA1, HSPD1, OSGIN1, PSMD12, ARNTL2, NP, GCLC, TEF, CYP3A4, PRDX1, XRCC1, SPG7, FECH, PTGDS, SLC6A19
C04.619.857, C04.557.450.795.830	Sarcoma, Experimental	0.00110674	0.0538591	NDRG1, PER2, GRN, BHLHE40, HSP90AA1, CRY1, NP, GCLC, ROS1, CYP3A4, PTGDS
C10.228.140.380	Dementia	0.00122943	0.0538591	SDHA, PER2, CRY2, APOD, RBP4, IDE, DBP, CLOCK, PANK2, GRN, SEPX1, NOVA2, SGK1, HSP90AA1, HSPD1, CRY1, NP, GCLC, CYP3A4, PRDX1, XRCC1, FECH, SDHB, PTGDS, SLC6A19
C10.574.500	Heredodegenerative Disorders, Nervous System	0.00123244	0.0538591	NDRG1, SDHA, PER2, APOD, NFS1, PANK2, GRN, XPC, SOX9, UNC119, SGK1, HSP90AA1, HSPD1, DDB2, NP, GCLC, CYP3A4, XRCC1, SPG7, COX17, FECH, SDHB, PTGDS, CRTAC1
C10.177	Autonomic Nervous System Diseases	0.00123876	0.0538591	SDHA, PANK2, GRN, HSP90AA1, HSPD1, GCLC, CYP3A4, FECH, SDHB
C04.557.450.565	Neoplasms, Connective Tissue	0.00130128	0.0542198	NDRG1, SDHA, PER2, HSF2, DVL2, SLC25A16, APOD, CLOCK, NFS1, XPC, SOX9, BHLHE40, SEPX1, DSG2, SGK1, HSP90AA1, HSPD1, DDB2, NP, GCLC, ROS1, CYP3A4, XRCC1, SDHB, PTGDS, WDR76
